# Supplementary material for: Whole-Genome Resequencing Revealed Selective Signatures for Growth Traits in Hu and Gangba Sheep
Source: Genes (Basel). 2024 Apr 26;15(5):551. doi: 10.3390/genes15050551 (PMC11120742; doi:10.3390/genes15050551)
Supplement: Supplementary file 1 [file genes-15-00551-s001.zip]

Archive with 1 entries (1 files):
- genes-2970614-supplementary.xlsx
