# Supplementary material for: Whole-Genome Resequencing Revealed Selective Signatures for Growth Traits in Hu and Gangba Sheep
Source: Genes (Basel). 2024 Apr 26;15(5):551. doi: 10.3390/genes15050551 (PMC11120742; doi:10.3390/genes15050551)
Supplement: Supplementary file 1 [file genes-15-00551-s001.zip › genes-2970614-supplementary.xlsx]

## Sheet: Supp. Data S1
Supplementary Data S1. Sampling information of 50 sheep individuals in this study.
Species/Populations	Code	Area	Group	Sample ID	Sequencing information					Phenotypic data at 6 months of age
					Raw Reads (M)	Raw base (Gb)	Proportion of Raw Q20 (%)	Proportion of Raw Q30 (%)	Sequencing average depth（×）	Weight(kg)	Height(cm)	Length(cm)	Chest(cm)	Canno round(cm)
Hu sheep	H	Gansu	High phenotype group of Hu sheep	H1	838.839	125.826	98.14	93.745	44.5366	59.33	68.31	80.56	89.78	10.16
				H2	785.319	117.798	98.285	94.305	42.3318	59.13	68.98	78	92.35	10.8
				H3	877.003	131.55	98.37	94.59	48.4021	64.56	69.34	79.84	93.69	11.42
				H4	706.203	105.93	98.405	94.445	40.2441	62.42	69.92	76.16	94.34	10.42
				H5	559.951	83.9927	98.055	93.45	29.2935	59.95	73.88	72.82	96.36	11.29
				H6	663.782	99.5673	97.955	93.09	38.3556	64.33	69.36	78.72	94.52	11.36
				H7	740.891	111.134	97.58	91.785	41.0216	73.6125	90.8365	89.5532	107.824	15.0279
				H8	844.904	126.736	97.96	93.135	45.3534	70.4177	79.7527	86.7529	108.9	8.45979
				H9	846.363	126.955	98.5	94.675	46.5282	62.1332	73.0717	82.6638	98.9699	8.84678
				H10	810.735	121.61	98.67	95.32	43.2835	58.3796	69.5461	78.5925	94.6298	6.0922
				H11	938.005	140.701	98.5	94.685	51.6817	57.7437	66.7764	74.7851	88.3053	12.1598
				H12	782.244	117.337	98.375	94.245	41.7612	65.6852	76.414	86.9121	102.745	11.7607
			Low phenotype group of Hu sheep	H13	672.359	100.854	98.375	94.24	38.8374	34.4	59.5	72.5	75.88	8.87
				H14	705.804	105.871	98.49	94.655	40.1226	33.31	59.26	72.52	70.81	8.95
				H15	783.296	117.494	98.545	94.915	42.0553	34.76	60.38	74.65	75.42	8.88
				H16	979.958	146.994	98.925	96.32	52.5892	36.43	59.94	73	77.44	8.94
				H17	732.305	109.846	98.26	94.28	40.8323	38.61	62.1	75.31	85.54	8.5
				H18	623.092	93.4638	97.955	93.18	36.5779	31.61	61.16	73.66	74.99	8
				H19	923.948	138.592	98.305	94.405	50.5246	36.12	62.02	73.02	76.53	9
				H20	886.705	133.006	98.27	94.39	48.5124	36.46	60.08	73.61	79.61	8.5
				H21	860.437	129.066	98.17	93.94	47.4263	37.3986	62.2322	75.3202	85.3996	6.63269
				H22	745.606	111.841	98.195	93.99	41.4772	31.3443	63.3887	76.6775	78.6873	5.11376
				H23	828.076	124.211	98.315	94.47	44.4171	37.2906	58.8487	71.3739	76.3415	10.553
				H24	848.127	127.219	97.51	92.975	47.1374	33.5064	58.9837	71.2392	69.8758	10.406
Gangba sheep	GB	Tibet	High phenotype group of Gangba sheep	GB1	840.9	126.135	97.94	93.4	45.1569	23.75	57	62	70	6.5
				GB2	860.586	129.088	98.245	94.385	47.4723	27.85	58	67	75	7
				GB3	883.032	132.455	98.145	94.05	48.4068	22.85	59	64	70	6.9
				GB4	567.666	85.1499	97.695	92.685	33.878	24.25	61	63	69	7
				GB5	677.7	101.655	97.925	93.39	39.209	25.1	56	67	69	7
				GB6	626.839	94.0259	97.75	92.865	37.0932	25	61	62	68	6.9
				GB7	697.024	104.554	98.345	94.75	39.6094	24.65	55	59	76	6.9
				GB8	610.108	91.5161	97.93	93.43	35.9565	24.3	58	66	69	7
			Low phenotype group of Gangba sheep	GB9	795.538	119.331	98.28	94.485	42.5804	13.5	53	52	60	6
				GB10	694.182	104.127	98.145	94.06	39.4485	15.95	52	50	62	6.5
				GB11	625.502	93.8253	97.955	93.46	37.0484	15.25	51	51	64	6
				GB12	647.144	97.0717	98.145	94.08	37.2751	16.2	53	54	64	6.5
				GB13	726.032	108.905	98.115	93.98	40.7629	17	54	53	59	6.4
				GB14	737.257	110.589	97.83	93.135	40.9681	13.9	47	50	59	6.4
				GB15	871.808	130.771	98.305	94.59	48.3933	13.5	50	53	59	6.5
				GB16	324.025	97.2076	98.53	94.28	37.8294	16	51	60	60	6.5

## Sheet: Supp. Data S2
Supplementary Data S2. Details on putative regions experiencing selected sweeps (top 5% empirical cutoff) for FST values on each chromosome.
High and low phenotype group of Hu sheep				High and low phenotype group of Gangba sheep
Chromosome	Region start	Region end	FST	Chromosome	Region start	Region end	FST
17	30050001	30100000	0.275676	7	22050001	22100000	0.366303
17	30000001	30050000	0.275444	10	13450001	13500000	0.312588
17	30025001	30075000	0.273764	1	261900001	261950000	0.290573
17	30100001	30150000	0.256986	10	13425001	13475000	0.281954
17	30075001	30125000	0.253513	3	179975001	180025000	0.275599
26	39725001	39775000	0.233223	5	60400001	60450000	0.267917
17	34750001	34800000	0.225212	19	1850001	1900000	0.261449
17	34775001	34825000	0.224684	7	98750001	98800000	0.259159
2	233800001	233850000	0.219261	26	14775001	14825000	0.257768
10	32575001	32625000	0.21616	3	164575001	164625000	0.255747
17	29925001	29975000	0.215209	19	1825001	1875000	0.255113
20	50300001	50350000	0.212194	8	64175001	64225000	0.254381
17	29950001	30000000	0.209971	1	234325001	234375000	0.254258
2	159850001	159900000	0.206493	24	35100001	35150000	0.248339
2	233825001	233875000	0.204438	7	25925001	25975000	0.245535
20	1925001	1975000	0.204191	25	29625001	29675000	0.243346
13	52050001	52100000	0.202534	15	35225001	35275000	0.243023
2	233850001	233900000	0.199998	25	29650001	29700000	0.242479
2	159825001	159875000	0.199976	26	14750001	14800000	0.242092
17	29975001	30025000	0.199414	7	22025001	22075000	0.24102
14	21775001	21825000	0.197863	7	22075001	22125000	0.240335
22	39275001	39325000	0.194452	7	98725001	98775000	0.239442
5	107850001	107900000	0.193499	7	25950001	26000000	0.233181
13	43125001	43175000	0.190391	8	64200001	64250000	0.232656
17	29900001	29950000	0.18753	19	1750001	1800000	0.230681
22	775001	825000	0.186705	15	35250001	35300000	0.229142
24	11625001	11675000	0.186678	6	111425001	111475000	0.229015
13	43225001	43275000	0.185763	16	71350001	71400000	0.228831
20	50275001	50325000	0.184652	16	71325001	71375000	0.226331
2	225375001	225425000	0.181966	16	71375001	71425000	0.225185
13	43150001	43200000	0.180857	4	67225001	67275000	0.224225
13	52075001	52125000	0.180772	11	14375001	14425000	0.223898
2	164025001	164075000	0.180538	7	25900001	25950000	0.218461
13	22275001	22325000	0.179064	7	58900001	58950000	0.21287
20	1950001	2000000	0.178972	1	138675001	138725000	0.210396
9	89125001	89175000	0.178045	8	28600001	28650000	0.210353
2	148575001	148625000	0.177822	19	60300001	60350000	0.21016
22	800001	850000	0.17655	11	14350001	14400000	0.209693
19	48425001	48475000	0.17583	2	204450001	204500000	0.208574
4	114225001	114275000	0.175765	2	204475001	204525000	0.207158
5	107825001	107875000	0.174652	7	98775001	98825000	0.205712
15	19325001	19375000	0.171773	5	59075001	59125000	0.205142
3	116025001	116075000	0.170787	13	33300001	33350000	0.204659
15	19350001	19400000	0.170714	18	40900001	40950000	0.204623
5	107925001	107975000	0.17054	8	46675001	46725000	0.204052
17	30125001	30175000	0.170172	7	81875001	81925000	0.203817
4	92450001	92500000	0.170066	26	8675001	8725000	0.203221
15	42650001	42700000	0.169488	11	14400001	14450000	0.20266
19	34025001	34075000	0.169158	6	33850001	33900000	0.202347
20	1975001	2025000	0.169123	11	55025001	55075000	0.2012
17	58675001	58725000	0.166871	23	38075001	38125000	0.200973
22	51450001	51500000	0.166489	1	188275001	188325000	0.200939
22	51425001	51475000	0.165776	7	58850001	58900000	0.200074
9	89150001	89200000	0.165772	5	59100001	59150000	0.19952
7	43600001	43650000	0.165358	20	2925001	2975000	0.199224
19	34000001	34050000	0.164825	7	58875001	58925000	0.19881
2	164050001	164100000	0.164621	7	45525001	45575000	0.198808
13	17425001	17475000	0.164577	26	17450001	17500000	0.198354
17	34800001	34850000	0.164282	5	60425001	60475000	0.197293
14	21800001	21850000	0.163925	12	75750001	75800000	0.19723
2	233875001	233925000	0.163881	8	28625001	28675000	0.196437
4	114200001	114250000	0.161771	13	33275001	33325000	0.196365
9	67950001	68000000	0.159631	1	242825001	242875000	0.195248
22	39300001	39350000	0.159306	16	71475001	71525000	0.1952
17	58650001	58700000	0.15832	18	29100001	29150000	0.194021
2	225400001	225450000	0.158301	2	33750001	33800000	0.193464
2	39325001	39375000	0.158296	11	55050001	55100000	0.193429
1	59075001	59125000	0.15721	3	203400001	203450000	0.193361
6	100625001	100675000	0.155655	19	47900001	47950000	0.191293
2	173525001	173575000	0.155389	6	33825001	33875000	0.191292
5	108125001	108175000	0.155326	16	71400001	71450000	0.191083
20	125001	175000	0.154949	8	46700001	46750000	0.18994
7	43575001	43625000	0.154169	1	247925001	247975000	0.18984
4	92475001	92525000	0.154005	17	38200001	38250000	0.189467
22	51475001	51525000	0.153671	6	111450001	111500000	0.189408
13	17450001	17500000	0.15354	15	5275001	5325000	0.189247
3	17700001	17750000	0.153462	16	10275001	10325000	0.1892
5	108100001	108150000	0.152989	3	171700001	171750000	0.188959
13	52025001	52075000	0.152509	7	58925001	58975000	0.188438
2	85675001	85725000	0.15172	19	60325001	60375000	0.188204
10	62775001	62825000	0.151655	3	164550001	164600000	0.188133
10	150001	200000	0.151578	1	261875001	261925000	0.187871
10	73750001	73800000	0.151478	26	17425001	17475000	0.186973
19	5425001	5475000	0.151038	19	1800001	1850000	0.186495
9	66100001	66150000	0.151018	4	67250001	67300000	0.186013
5	83100001	83150000	0.150748	10	13475001	13525000	0.185123
13	22250001	22300000	0.150607	21	46850001	46900000	0.185059
2	50525001	50575000	0.150163	26	8650001	8700000	0.184894
13	22300001	22350000	0.150127	1	133375001	133425000	0.184622
10	175001	225000	0.150034	4	79350001	79400000	0.184385
2	39350001	39400000	0.150026	19	32250001	32300000	0.183591
4	80350001	80400000	0.14994	1	91225001	91275000	0.182357
22	41550001	41600000	0.14988	19	32225001	32275000	0.182081
5	108200001	108250000	0.149825	5	20775001	20825000	0.181546
6	100600001	100650000	0.149614	1	188300001	188350000	0.181132
10	85850001	85900000	0.149383	7	58825001	58875000	0.180991
2	186200001	186250000	0.149352	4	475001	525000	0.180541
26	39700001	39750000	0.149027	10	41900001	41950000	0.180227
3	174475001	174525000	0.148919	17	35300001	35350000	0.180003
2	186275001	186325000	0.148704	21	46875001	46925000	0.179967
17	58625001	58675000	0.148545	2	216125001	216175000	0.179911
19	48450001	48500000	0.148434	10	42000001	42050000	0.17955
11	31950001	32000000	0.147977	10	21650001	21700000	0.178913
8	55250001	55300000	0.147917	2	214050001	214100000	0.178334
13	17475001	17525000	0.147695	16	71500001	71550000	0.17816
26	39475001	39525000	0.147333	4	450001	500000	0.178092
13	43250001	43300000	0.146585	15	5250001	5300000	0.178
8	78150001	78200000	0.146578	12	75775001	75825000	0.177389
2	117675001	117725000	0.146455	11	14425001	14475000	0.17645
15	19300001	19350000	0.146228	6	111400001	111450000	0.17634
14	29675001	29725000	0.14606	2	124225001	124275000	0.176164
3	116000001	116050000	0.145774	3	203000001	203050000	0.175767
5	108150001	108200000	0.145722	10	41925001	41975000	0.175702
9	90300001	90350000	0.145017	7	64300001	64350000	0.175486
9	28725001	28775000	0.144796	1	133400001	133450000	0.175457
5	108175001	108225000	0.144127	10	41850001	41900000	0.175276
7	34975001	35025000	0.143974	2	214025001	214075000	0.175261
10	32600001	32650000	0.143747	4	56825001	56875000	0.175138
2	217575001	217625000	0.143471	5	59175001	59225000	0.175138
2	85650001	85700000	0.143393	7	25875001	25925000	0.174841
24	11600001	11650000	0.142786	22	25550001	25600000	0.174787
3	11425001	11475000	0.142532	19	20175001	20225000	0.17468
10	86025001	86075000	0.142373	10	55550001	55600000	0.17449
9	90275001	90325000	0.142265	13	33325001	33375000	0.174372
8	66525001	66575000	0.142114	5	20550001	20600000	0.174151
4	2925001	2975000	0.141572	4	95450001	95500000	0.174139
16	25650001	25700000	0.141505	5	60375001	60425000	0.17376
26	39750001	39800000	0.141218	3	56500001	56550000	0.173483
23	57625001	57675000	0.141099	2	249025001	249075000	0.173242
15	75975001	76025000	0.140797	2	170800001	170850000	0.173118
15	42625001	42675000	0.14026	26	14800001	14850000	0.1731
21	47150001	47200000	0.140227	16	71450001	71500000	0.17306
13	43200001	43250000	0.140108	2	116400001	116450000	0.173059
22	39250001	39300000	0.139775	23	57650001	57700000	0.17285
17	34825001	34875000	0.139736	2	63825001	63875000	0.172455
2	85700001	85750000	0.139702	2	204500001	204550000	0.172194
2	219450001	219500000	0.13954	1	133300001	133350000	0.172064
24	15325001	15375000	0.139125	1	138700001	138750000	0.171936
7	43650001	43700000	0.139113	1	247900001	247950000	0.171372
26	36475001	36525000	0.138973	15	18125001	18175000	0.171207
19	34050001	34100000	0.138473	4	61975001	62025000	0.171005
20	2050001	2100000	0.138257	1	120150001	120200000	0.170858
7	5250001	5300000	0.138024	16	3875001	3925000	0.170678
7	43675001	43725000	0.137651	2	218475001	218525000	0.170636
5	107875001	107925000	0.137591	2	170775001	170825000	0.170563
4	41950001	42000000	0.13738	6	71625001	71675000	0.170512
14	29700001	29750000	0.137295	10	42025001	42075000	0.170502
4	81500001	81550000	0.137174	16	71300001	71350000	0.170501
17	34725001	34775000	0.137104	4	61950001	62000000	0.170316
9	25800001	25850000	0.136782	6	71600001	71650000	0.16993
10	41750001	41800000	0.136548	19	1775001	1825000	0.1697
11	58075001	58125000	0.136435	18	29150001	29200000	0.169448
10	85875001	85925000	0.13598	3	171675001	171725000	0.169082
1	19750001	19800000	0.135832	16	10300001	10350000	0.168681
22	29925001	29975000	0.135235	3	56475001	56525000	0.168532
9	28700001	28750000	0.135092	10	41875001	41925000	0.168508
19	40350001	40400000	0.134702	7	14300001	14350000	0.168417
7	43625001	43675000	0.133972	2	166000001	166050000	0.167153
5	107525001	107575000	0.133812	21	13950001	14000000	0.166936
5	108025001	108075000	0.133632	4	56850001	56900000	0.166909
12	79300001	79350000	0.133412	5	20750001	20800000	0.166648
11	58100001	58150000	0.133327	4	3975001	4025000	0.166552
5	107950001	108000000	0.133322	15	3750001	3800000	0.16653
2	219475001	219525000	0.133297	4	95400001	95450000	0.16589
2	225350001	225400000	0.13312	12	77525001	77575000	0.16556
11	49950001	50000000	0.133115	2	124250001	124300000	0.165536
15	61325001	61375000	0.133089	25	17350001	17400000	0.16466
20	150001	200000	0.133027	17	38175001	38225000	0.164579
2	147150001	147200000	0.132754	16	3900001	3950000	0.164507
15	42675001	42725000	0.132708	2	33775001	33825000	0.16438
23	6450001	6500000	0.132693	7	14100001	14150000	0.16388
1	212375001	212425000	0.132672	8	49350001	49400000	0.163876
23	52450001	52500000	0.132491	1	151275001	151325000	0.163656
20	100001	150000	0.132456	24	18900001	18950000	0.163499
4	56975001	57025000	0.132362	25	17375001	17425000	0.163455
20	2000001	2050000	0.132182	2	118225001	118275000	0.163362
7	35000001	35050000	0.132056	24	18925001	18975000	0.163221
19	34375001	34425000	0.131674	21	24650001	24700000	0.162973
4	79375001	79425000	0.131609	1	120250001	120300000	0.16296
7	34200001	34250000	0.131394	24	35125001	35175000	0.162576
19	40325001	40375000	0.131186	5	20700001	20750000	0.162428
16	5325001	5375000	0.131001	14	1900001	1950000	0.16231
10	85825001	85875000	0.130879	3	203025001	203075000	0.161995
19	33975001	34025000	0.130848	8	49375001	49425000	0.161888
11	200001	250000	0.130552	13	27200001	27250000	0.161754
2	39300001	39350000	0.130349	1	41375001	41425000	0.160682
5	107900001	107950000	0.130268	13	33350001	33400000	0.160658
17	29875001	29925000	0.13019	26	8800001	8850000	0.159742
24	11650001	11700000	0.130171	3	180000001	180050000	0.159594
5	88175001	88225000	0.129954	4	63825001	63875000	0.159227
11	51500001	51550000	0.129934	24	10075001	10125000	0.159148
4	80375001	80425000	0.12986	10	42050001	42100000	0.158706
10	32625001	32675000	0.129778	10	41950001	42000000	0.15866
9	71600001	71650000	0.129669	1	120175001	120225000	0.158592
3	181425001	181475000	0.129546	1	269525001	269575000	0.158558
24	19825001	19875000	0.129113	26	1350001	1400000	0.158452
24	15300001	15350000	0.129069	2	82375001	82425000	0.158429
9	90250001	90300000	0.129003	2	99775001	99825000	0.15807
3	167875001	167925000	0.128932	4	95425001	95475000	0.158012
21	47125001	47175000	0.128864	8	19625001	19675000	0.157741
3	192475001	192525000	0.128659	5	58425001	58475000	0.157587
2	219500001	219550000	0.128654	3	109025001	109075000	0.157577
11	44300001	44350000	0.128577	3	203375001	203425000	0.157326
4	81475001	81525000	0.128533	5	20800001	20850000	0.157289
7	32150001	32200000	0.128463	4	97675001	97725000	0.156643
10	41875001	41925000	0.12813	8	64225001	64275000	0.156592
13	47975001	48025000	0.127882	19	47925001	47975000	0.15649
26	36500001	36550000	0.127781	4	63850001	63900000	0.156307
13	52000001	52050000	0.127728	26	1950001	2000000	0.155896
22	30475001	30525000	0.127694	24	18975001	19025000	0.155892
4	81425001	81475000	0.127664	16	43875001	43925000	0.155601
20	2025001	2075000	0.127656	10	21675001	21725000	0.155522
7	94250001	94300000	0.12741	1	116450001	116500000	0.155517
1	59100001	59150000	0.127017	23	46950001	47000000	0.155424
13	17500001	17550000	0.126918	19	11650001	11700000	0.155226
7	84725001	84775000	0.126812	2	99800001	99850000	0.155119
1	159100001	159150000	0.126757	16	71425001	71475000	0.155079
5	108000001	108050000	0.126727	5	20725001	20775000	0.1549
8	66500001	66550000	0.126565	12	54775001	54825000	0.154733
10	85900001	85950000	0.126414	2	219625001	219675000	0.154568
2	243025001	243075000	0.126252	4	89400001	89450000	0.154408
12	79275001	79325000	0.126226	18	40925001	40975000	0.154387
4	37150001	37200000	0.126035	2	70800001	70850000	0.154322
11	50050001	50100000	0.125315	24	10100001	10150000	0.154103
11	50225001	50275000	0.125003	3	1700001	1750000	0.154067
24	19850001	19900000	0.124943	3	164600001	164650000	0.154016
1	159125001	159175000	0.124778	2	64100001	64150000	0.153886
8	63800001	63850000	0.124759	4	34075001	34125000	0.153867
14	18875001	18925000	0.124632	15	3725001	3775000	0.153864
13	29850001	29900000	0.124357	7	99600001	99650000	0.153706
5	60000001	60050000	0.124234	16	44925001	44975000	0.153637
11	50350001	50400000	0.124221	3	164400001	164450000	0.153522
24	38675001	38725000	0.124126	7	81850001	81900000	0.153498
7	32125001	32175000	0.124008	16	3950001	4000000	0.153201
15	68525001	68575000	0.123949	18	29125001	29175000	0.153115
14	29650001	29700000	0.123918	1	242800001	242850000	0.153112
4	91125001	91175000	0.123837	10	41975001	42025000	0.152751
22	30450001	30500000	0.123751	3	203175001	203225000	0.152609
10	9100001	9150000	0.123724	5	40925001	40975000	0.152548
14	18850001	18900000	0.123535	1	193400001	193450000	0.152482
9	35075001	35125000	0.123369	8	57300001	57350000	0.152069
9	52875001	52925000	0.123362	1	120225001	120275000	0.151971
5	107800001	107850000	0.123352	2	16075001	16125000	0.151771
2	233775001	233825000	0.123319	5	94175001	94225000	0.151576
2	156900001	156950000	0.123313	2	106000001	106050000	0.151574
7	84375001	84425000	0.123231	24	31525001	31575000	0.151551
22	30000001	30050000	0.12322	17	37525001	37575000	0.151429
20	1900001	1950000	0.123105	5	58400001	58450000	0.151327
5	92575001	92625000	0.122892	1	234300001	234350000	0.151306
11	51475001	51525000	0.122866	8	53475001	53525000	0.150757
23	45375001	45425000	0.122514	20	51150001	51200000	0.150634
16	25675001	25725000	0.122453	5	59150001	59200000	0.150624
8	43575001	43625000	0.122423	8	28575001	28625000	0.150587
7	2825001	2875000	0.122336	24	18950001	19000000	0.150459
11	50325001	50375000	0.121675	18	29075001	29125000	0.150221
10	73775001	73825000	0.12162	11	54550001	54600000	0.15019
22	51400001	51450000	0.121582	1	234350001	234400000	0.150176
7	5275001	5325000	0.121559	7	14250001	14300000	0.150128
16	34150001	34200000	0.121052	1	237200001	237250000	0.150123
23	18900001	18950000	0.12103	23	38100001	38150000	0.150101
2	148600001	148650000	0.121001	11	53350001	53400000	0.149938
4	32175001	32225000	0.120998	2	123725001	123775000	0.149932
2	164000001	164050000	0.120993	4	90650001	90700000	0.149657
12	44250001	44300000	0.12093	18	700001	750000	0.149514
3	116400001	116450000	0.120874	26	8775001	8825000	0.149428
9	80075001	80125000	0.12068	2	61275001	61325000	0.149338
4	2900001	2950000	0.120677	3	61575001	61625000	0.149302
19	50850001	50900000	0.120675	12	75725001	75775000	0.149216
7	34225001	34275000	0.120594	1	120275001	120325000	0.148925
19	39875001	39925000	0.120332	1	133425001	133475000	0.148898
9	52625001	52675000	0.120273	2	158900001	158950000	0.148806
11	225001	275000	0.120218	18	55025001	55075000	0.148734
3	174500001	174550000	0.120119	4	74625001	74675000	0.148588
5	83375001	83425000	0.120075	2	107775001	107825000	0.148425
17	58500001	58550000	0.119799	14	42750001	42800000	0.148392
23	58250001	58300000	0.119793	8	53550001	53600000	0.148385
9	89175001	89225000	0.119705	13	82850001	82900000	0.148376
11	31975001	32025000	0.119615	7	45550001	45600000	0.148045
16	25625001	25675000	0.119529	1	269575001	269625000	0.147797
11	50075001	50125000	0.119512	15	3775001	3825000	0.147571
3	58325001	58375000	0.119508	10	42600001	42650000	0.147525
3	136400001	136450000	0.119441	21	24625001	24675000	0.147438
2	119125001	119175000	0.11939	15	76025001	76075000	0.147332
5	107975001	108025000	0.119283	10	21625001	21675000	0.147256
7	94225001	94275000	0.119194	8	64150001	64200000	0.14715
11	51325001	51375000	0.119184	18	55000001	55050000	0.147138
8	55275001	55325000	0.119157	15	18150001	18200000	0.147063
2	111550001	111600000	0.119143	1	188250001	188300000	0.146671
1	114750001	114800000	0.119112	5	20525001	20575000	0.146562
15	75950001	76000000	0.118307	21	40500001	40550000	0.146432
11	54000001	54050000	0.118301	1	277425001	277475000	0.146425
9	35050001	35100000	0.118295	7	14125001	14175000	0.146349
9	71575001	71625000	0.11825	8	19600001	19650000	0.146127
24	32425001	32475000	0.118228	1	91250001	91300000	0.146074
4	78400001	78450000	0.11804	9	27950001	28000000	0.145957
10	62750001	62800000	0.117938	2	62625001	62675000	0.145897
22	39325001	39375000	0.117891	2	3425001	3475000	0.145757
10	41725001	41775000	0.117796	7	13700001	13750000	0.14539
11	44275001	44325000	0.11771	12	77550001	77600000	0.145374
2	119150001	119200000	0.117598	23	7175001	7225000	0.14536
23	37300001	37350000	0.117533	21	13925001	13975000	0.145011
1	47725001	47775000	0.117405	2	40300001	40350000	0.144954
22	39350001	39400000	0.117359	22	51150001	51200000	0.144807
10	42400001	42450000	0.117345	10	42650001	42700000	0.144773
11	40325001	40375000	0.117284	3	171725001	171775000	0.144697
18	54125001	54175000	0.117244	24	34700001	34750000	0.144601
23	23600001	23650000	0.117232	10	40400001	40450000	0.144498
1	214100001	214150000	0.117214	4	73725001	73775000	0.144467
1	214125001	214175000	0.117203	18	525001	575000	0.144245
23	57100001	57150000	0.117202	18	29025001	29075000	0.14417
1	260450001	260500000	0.117098	19	51600001	51650000	0.144077
22	825001	875000	0.117088	2	118200001	118250000	0.144049
4	96250001	96300000	0.117071	1	269500001	269550000	0.143869
24	36425001	36475000	0.116889	1	80650001	80700000	0.143751
16	34125001	34175000	0.116864	22	2650001	2700000	0.143609
12	44175001	44225000	0.116796	16	65875001	65925000	0.143255
2	217550001	217600000	0.116748	4	95475001	95525000	0.143227
10	41900001	41950000	0.116514	1	230750001	230800000	0.143137
2	119100001	119150000	0.116461	26	21650001	21700000	0.143082
9	52150001	52200000	0.116291	3	49025001	49075000	0.143023
2	148500001	148550000	0.116283	5	8100001	8150000	0.142984
23	16200001	16250000	0.116163	23	38050001	38100000	0.142711
22	750001	800000	0.116021	26	43950001	44000000	0.142664
2	173500001	173550000	0.116006	1	120300001	120350000	0.142632
8	43625001	43675000	0.115954	8	74050001	74100000	0.142456
2	180350001	180400000	0.115868	7	77300001	77350000	0.142281
2	111575001	111625000	0.11583	21	24675001	24725000	0.142175
11	49925001	49975000	0.115797	23	46300001	46350000	0.142147
3	186725001	186775000	0.115734	26	1975001	2025000	0.141943
9	52450001	52500000	0.115675	16	43825001	43875000	0.141846
4	37175001	37225000	0.11565	7	63500001	63550000	0.141785
7	98300001	98350000	0.115618	17	35275001	35325000	0.141765
9	91650001	91700000	0.115489	1	149100001	149150000	0.141589
10	42450001	42500000	0.115479	15	76000001	76050000	0.141542
8	63875001	63925000	0.115478	5	8125001	8175000	0.141457
5	92550001	92600000	0.115439	1	269550001	269600000	0.141232
4	80825001	80875000	0.115298	1	120325001	120375000	0.14123
23	57075001	57125000	0.114987	1	72450001	72500000	0.141141
3	124425001	124475000	0.114964	5	66975001	67025000	0.141014
4	32150001	32200000	0.114963	22	51125001	51175000	0.141002
4	37125001	37175000	0.114759	4	79325001	79375000	0.140993
4	42125001	42175000	0.114674	7	81750001	81800000	0.140983
11	53975001	54025000	0.11463	10	55675001	55725000	0.1408
23	23575001	23625000	0.114618	13	66475001	66525000	0.140647
9	67925001	67975000	0.114591	12	70200001	70250000	0.140617
10	25850001	25900000	0.114499	2	158925001	158975000	0.140551
2	220050001	220100000	0.114473	24	6925001	6975000	0.140347
4	79350001	79400000	0.11436	15	78825001	78875000	0.140306
3	124450001	124500000	0.114356	2	99050001	99100000	0.140107
22	41575001	41625000	0.114355	2	216150001	216200000	0.140045
20	25625001	25675000	0.114268	2	116375001	116425000	0.139967
26	17875001	17925000	0.114243	7	14275001	14325000	0.139932
9	25775001	25825000	0.11415	5	94200001	94250000	0.139752
9	66075001	66125000	0.113674	24	34675001	34725000	0.139608
23	23700001	23750000	0.113629	1	185825001	185875000	0.139339
22	26875001	26925000	0.113467	1	250850001	250900000	0.13926
16	46850001	46900000	0.113369	2	70825001	70875000	0.139164
2	160725001	160775000	0.11329	1	72425001	72475000	0.139052
23	3550001	3600000	0.113249	16	44950001	45000000	0.139037
1	222200001	222250000	0.11319	7	14575001	14625000	0.138827
10	42375001	42425000	0.113139	12	14950001	15000000	0.1388
18	44375001	44425000	0.113122	10	55700001	55750000	0.138738
4	91100001	91150000	0.11305	26	23025001	23075000	0.138727
7	32100001	32150000	0.112988	4	57825001	57875000	0.138673
2	235975001	236025000	0.11298	12	71075001	71125000	0.13865
10	42425001	42475000	0.112804	3	36825001	36875000	0.138575
3	6900001	6950000	0.112712	2	88675001	88725000	0.138544
2	85625001	85675000	0.112698	2	33800001	33850000	0.138476
2	148550001	148600000	0.112606	1	133350001	133400000	0.138468
10	32650001	32700000	0.112514	23	46925001	46975000	0.138396
7	63800001	63850000	0.112494	1	230800001	230850000	0.138368
10	125001	175000	0.112375	13	78900001	78950000	0.138365
10	86000001	86050000	0.112331	1	258250001	258300000	0.138283
5	107500001	107550000	0.112239	8	28650001	28700000	0.138249
6	71775001	71825000	0.112239	2	85850001	85900000	0.138246
7	14575001	14625000	0.112234	26	14000001	14050000	0.137993
16	27050001	27100000	0.112194	5	94600001	94650000	0.137887
2	174275001	174325000	0.112193	2	123750001	123800000	0.137846
20	50325001	50375000	0.112144	10	47475001	47525000	0.137739
1	212350001	212400000	0.112106	16	32925001	32975000	0.137732
5	21975001	22025000	0.111918	7	13175001	13225000	0.137672
5	83075001	83125000	0.111881	12	73625001	73675000	0.137421
8	28850001	28900000	0.111851	10	40375001	40425000	0.137318
17	34850001	34900000	0.111785	3	90000001	90050000	0.137184
4	96225001	96275000	0.111728	4	67200001	67250000	0.137142
22	22675001	22725000	0.111718	1	257900001	257950000	0.137081
23	16175001	16225000	0.111716	2	249050001	249100000	0.136999
11	40350001	40400000	0.11163	10	45050001	45100000	0.136909
3	58400001	58450000	0.111589	23	51725001	51775000	0.136874
2	117650001	117700000	0.111475	2	195925001	195975000	0.136737
8	4750001	4800000	0.111423	5	66950001	67000000	0.136649
17	58700001	58750000	0.111352	3	44025001	44075000	0.136618
8	63850001	63900000	0.111336	10	42575001	42625000	0.136503
22	41525001	41575000	0.111268	4	75725001	75775000	0.136351
8	49600001	49650000	0.11119	12	71325001	71375000	0.136348
22	51200001	51250000	0.111164	23	31725001	31775000	0.136341
13	47775001	47825000	0.111099	4	500001	550000	0.136167
5	89575001	89625000	0.111093	24	27400001	27450000	0.136151
22	900001	950000	0.111043	2	63075001	63125000	0.136147
5	60025001	60075000	0.110914	24	10050001	10100000	0.136085
16	16225001	16275000	0.110883	22	25525001	25575000	0.135653
24	19600001	19650000	0.110761	3	61600001	61650000	0.135626
20	25600001	25650000	0.11075	1	133325001	133375000	0.135588
4	80850001	80900000	0.110735	24	35150001	35200000	0.135568
11	51350001	51400000	0.110685	13	27375001	27425000	0.135522
7	94400001	94450000	0.11067	2	81600001	81650000	0.135445
16	5875001	5925000	0.110626	1	185800001	185850000	0.135431
2	219525001	219575000	0.110593	1	116425001	116475000	0.135372
20	18475001	18525000	0.110572	26	21675001	21725000	0.135315
10	42125001	42175000	0.110547	4	89375001	89425000	0.135167
19	40850001	40900000	0.110534	4	90675001	90725000	0.135012
19	33950001	34000000	0.110416	15	3350001	3400000	0.135008
23	15375001	15425000	0.110361	10	42075001	42125000	0.134872
3	167850001	167900000	0.110341	16	51575001	51625000	0.134694
11	54050001	54100000	0.110302	5	71950001	72000000	0.134681
11	22500001	22550000	0.110268	17	51325001	51375000	0.134663
10	43525001	43575000	0.110235	26	1325001	1375000	0.134637
16	57250001	57300000	0.110235	1	80675001	80725000	0.134484
10	43550001	43600000	0.110174	18	750001	800000	0.134412
8	63775001	63825000	0.110156	18	725001	775000	0.134394
10	68175001	68225000	0.110116	10	42625001	42675000	0.13439
11	39600001	39650000	0.110115	7	25975001	26025000	0.134323
24	38700001	38750000	0.110051	1	120200001	120250000	0.1343
19	40375001	40425000	0.110016	19	1100001	1150000	0.134245
26	17850001	17900000	0.110007	1	219475001	219525000	0.134227
11	40450001	40500000	0.109841	7	68600001	68650000	0.134049
3	180950001	181000000	0.109829	1	226025001	226075000	0.134018
4	65925001	65975000	0.109728	13	27175001	27225000	0.13397
7	61625001	61675000	0.109477	21	46825001	46875000	0.133922
8	43600001	43650000	0.109367	5	80225001	80275000	0.133831
24	36400001	36450000	0.109325	2	116200001	116250000	0.133804
18	24575001	24625000	0.109271	10	27100001	27150000	0.133631
19	5400001	5450000	0.109219	1	133275001	133325000	0.13348
9	52475001	52525000	0.10907	8	42825001	42875000	0.133415
15	64000001	64050000	0.10896	7	82575001	82625000	0.133347
9	52650001	52700000	0.108918	5	57300001	57350000	0.133228
1	62750001	62800000	0.108823	1	24400001	24450000	0.133113
2	189175001	189225000	0.108749	2	39475001	39525000	0.133074
26	36450001	36500000	0.108671	7	22000001	22050000	0.133074
10	44050001	44100000	0.108517	16	9575001	9625000	0.133051
22	26200001	26250000	0.108473	2	162675001	162725000	0.133033
5	100075001	100125000	0.108388	16	51550001	51600000	0.132997
3	39475001	39525000	0.108373	2	126300001	126350000	0.13274
2	48350001	48400000	0.108373	22	5800001	5850000	0.132683
5	88150001	88200000	0.108336	19	48125001	48175000	0.132647
14	46875001	46925000	0.108313	3	194275001	194325000	0.132599
22	39000001	39050000	0.108297	21	41500001	41550000	0.132564
20	13300001	13350000	0.10828	15	3425001	3475000	0.132498
17	30250001	30300000	0.108156	2	39500001	39550000	0.132419
2	144450001	144500000	0.10813	8	69800001	69850000	0.132224
19	27925001	27975000	0.107989	3	15225001	15275000	0.132166
17	58525001	58575000	0.107927	11	45850001	45900000	0.132107
10	250001	300000	0.10779	4	550001	600000	0.132086
3	11450001	11500000	0.107687	12	50100001	50150000	0.132018
1	160975001	161025000	0.107647	17	35325001	35375000	0.131934
2	111650001	111700000	0.107604	1	237225001	237275000	0.131767
19	5450001	5500000	0.107536	2	116325001	116375000	0.131728
2	222200001	222250000	0.107499	15	37475001	37525000	0.131721
7	43700001	43750000	0.107364	12	38525001	38575000	0.131676
4	37025001	37075000	0.107199	1	230850001	230900000	0.13164
5	108050001	108100000	0.107159	18	450001	500000	0.131583
2	119175001	119225000	0.107123	6	66125001	66175000	0.131525
19	34075001	34125000	0.107066	4	34050001	34100000	0.131405
2	148800001	148850000	0.106994	22	2675001	2725000	0.13137
7	3825001	3875000	0.106992	24	33925001	33975000	0.131284
10	68200001	68250000	0.106973	2	99825001	99875000	0.131271
2	85575001	85625000	0.106953	10	19275001	19325000	0.131224
2	220175001	220225000	0.10686	1	256425001	256475000	0.131202
16	25525001	25575000	0.106783	26	43975001	44025000	0.131063
23	3575001	3625000	0.106756	4	3275001	3325000	0.131037
2	131275001	131325000	0.106738	16	43800001	43850000	0.131037
1	222225001	222275000	0.106697	23	51700001	51750000	0.131025
23	15350001	15400000	0.106589	13	22175001	22225000	0.130995
23	3625001	3675000	0.106526	25	11250001	11300000	0.130989
1	260425001	260475000	0.106409	22	51175001	51225000	0.13092
7	63825001	63875000	0.106396	5	71925001	71975000	0.130858
15	61300001	61350000	0.106369	4	3950001	4000000	0.130569
10	37050001	37100000	0.106355	2	185875001	185925000	0.130539
3	118475001	118525000	0.106349	2	185850001	185900000	0.130482
26	42975001	43025000	0.106288	16	33400001	33450000	0.130479
7	45400001	45450000	0.106281	2	124275001	124325000	0.130426
18	53900001	53950000	0.106256	8	64250001	64300000	0.130311
2	108900001	108950000	0.106241	5	20675001	20725000	0.130307
22	51225001	51275000	0.106235	2	204525001	204575000	0.130155
6	20175001	20225000	0.106212	17	63275001	63325000	0.13011
22	38975001	39025000	0.106105	2	50750001	50800000	0.129954
23	57600001	57650000	0.106071	10	36100001	36150000	0.129909
7	45425001	45475000	0.105996	15	37500001	37550000	0.129885
7	43550001	43600000	0.105957	4	525001	575000	0.129839
20	25575001	25625000	0.105885	16	9550001	9600000	0.129817
24	7350001	7400000	0.105872	25	11225001	11275000	0.129792
3	177975001	178025000	0.105809	19	1875001	1925000	0.129666
24	11200001	11250000	0.105744	18	550001	600000	0.129639
8	42875001	42925000	0.105727	10	45075001	45125000	0.129595
6	20200001	20250000	0.105676	17	24525001	24575000	0.129556
23	6425001	6475000	0.105578	7	78575001	78625000	0.12938
16	5850001	5900000	0.105416	10	55525001	55575000	0.12931
11	39625001	39675000	0.105406	18	49425001	49475000	0.12927
8	24775001	24825000	0.105336	26	14450001	14500000	0.129255
2	119075001	119125000	0.105331	2	116225001	116275000	0.129219
19	32000001	32050000	0.105315	21	41525001	41575000	0.128998
16	42625001	42675000	0.105309	4	97850001	97900000	0.128846
23	19425001	19475000	0.105229	16	43850001	43900000	0.12882
10	42100001	42150000	0.10518	4	95375001	95425000	0.128811
16	25550001	25600000	0.105134	24	35175001	35225000	0.128717
3	211500001	211550000	0.105104	7	78450001	78500000	0.128707
5	48925001	48975000	0.104875	3	222950001	223000000	0.128626
2	50550001	50600000	0.104848	2	115650001	115700000	0.128615
19	30600001	30650000	0.104841	10	55725001	55775000	0.128559
5	19375001	19425000	0.104823	7	13200001	13250000	0.128558
1	59475001	59525000	0.10481	1	120125001	120175000	0.128538
1	209575001	209625000	0.104763	16	3850001	3900000	0.128516
26	43000001	43050000	0.10464	2	218375001	218425000	0.128345
3	39450001	39500000	0.104584	12	57550001	57600000	0.128343
13	64275001	64325000	0.104571	11	53325001	53375000	0.128157
1	168525001	168575000	0.104535	2	204650001	204700000	0.128026
7	94375001	94425000	0.104385	2	33250001	33300000	0.127944
19	39850001	39900000	0.104275	7	58800001	58850000	0.127934
9	22475001	22525000	0.104264	7	85500001	85550000	0.127839
24	18675001	18725000	0.104184	2	70900001	70950000	0.127828
2	185925001	185975000	0.104159	22	25500001	25550000	0.127742
3	116050001	116100000	0.104095	19	10675001	10725000	0.127734
10	44075001	44125000	0.10407	2	84025001	84075000	0.127666
15	68500001	68550000	0.104063	6	71650001	71700000	0.127614
19	42300001	42350000	0.103993	3	164375001	164425000	0.127533
2	186300001	186350000	0.103975	19	47975001	48025000	0.127478
4	79325001	79375000	0.103964	8	53525001	53575000	0.127477
4	107700001	107750000	0.103913	15	78800001	78850000	0.127196
16	26850001	26900000	0.103769	22	25475001	25525000	0.127188
10	100001	150000	0.103614	4	89425001	89475000	0.127177
14	30275001	30325000	0.103612	1	264050001	264100000	0.127105
16	18550001	18600000	0.103497	26	19825001	19875000	0.127033
2	186225001	186275000	0.103467	3	61425001	61475000	0.126977
20	32525001	32575000	0.103364	15	35200001	35250000	0.126971
26	39450001	39500000	0.103314	1	151300001	151350000	0.126879
3	143525001	143575000	0.103264	26	13925001	13975000	0.126866
5	59975001	60025000	0.103215	26	20375001	20425000	0.126809
8	4775001	4825000	0.103212	11	52625001	52675000	0.126704
19	27900001	27950000	0.103208	2	218500001	218550000	0.12653
2	147950001	148000000	0.103116	9	45450001	45500000	0.126418
3	192675001	192725000	0.102989	10	42475001	42525000	0.12639
7	3850001	3900000	0.102986	13	22200001	22250000	0.126345
11	175001	225000	0.102984	5	20600001	20650000	0.126316
14	30250001	30300000	0.102968	2	115625001	115675000	0.126264
2	58250001	58300000	0.102925	3	49050001	49100000	0.126251
2	208350001	208400000	0.102851	13	33250001	33300000	0.126217
19	30575001	30625000	0.102837	13	48550001	48600000	0.126149
2	128975001	129025000	0.102717	6	71575001	71625000	0.126145
24	23900001	23950000	0.10267	2	74150001	74200000	0.126069
26	42425001	42475000	0.102666	13	60250001	60300000	0.126023
19	52000001	52050000	0.102642	2	63725001	63775000	0.125894
17	51525001	51575000	0.102597	18	65325001	65375000	0.125798
4	79850001	79900000	0.102537	24	35275001	35325000	0.125795
13	43175001	43225000	0.102508	26	1400001	1450000	0.125634
14	12500001	12550000	0.102504	4	99725001	99775000	0.125631
9	35025001	35075000	0.10243	16	53775001	53825000	0.125627
4	90350001	90400000	0.102369	5	40950001	41000000	0.125576
2	146350001	146400000	0.102186	4	5450001	5500000	0.125537
26	35500001	35550000	0.102148	24	17350001	17400000	0.125493
6	71800001	71850000	0.102077	1	258275001	258325000	0.125465
5	108075001	108125000	0.10207	18	475001	525000	0.125436
2	225325001	225375000	0.102041	1	241575001	241625000	0.125194
17	51050001	51100000	0.10197	3	101725001	101775000	0.125055
14	16300001	16350000	0.101947	10	36075001	36125000	0.125051
22	30025001	30075000	0.101895	1	264075001	264125000	0.124986
13	35825001	35875000	0.101837	2	185925001	185975000	0.124967
16	27075001	27125000	0.101792	1	185775001	185825000	0.124897
18	22225001	22275000	0.10178	6	118450001	118500000	0.124857
1	111575001	111625000	0.101731	3	45475001	45525000	0.124708
19	47200001	47250000	0.101715	20	14700001	14750000	0.124695
12	71275001	71325000	0.101675	7	99625001	99675000	0.12469
22	32650001	32700000	0.101584	4	98800001	98850000	0.124668
10	32125001	32175000	0.101553	1	261925001	261975000	0.124547
8	43650001	43700000	0.101553	2	185900001	185950000	0.124542
1	135350001	135400000	0.101475	2	91850001	91900000	0.124497
20	13275001	13325000	0.101463	2	99025001	99075000	0.124486
12	79200001	79250000	0.101362	16	8275001	8325000	0.124453
23	45400001	45450000	0.1013	6	12725001	12775000	0.124373
3	175350001	175400000	0.10125	1	255625001	255675000	0.124346
14	30200001	30250000	0.101236	20	8200001	8250000	0.124323
4	775001	825000	0.101136	19	10700001	10750000	0.124322
2	249025001	249075000	0.101098	18	29050001	29100000	0.124291
3	124350001	124400000	0.101074	21	40475001	40525000	0.12426
13	43325001	43375000	0.101022	2	35375001	35425000	0.124239
11	51525001	51575000	0.101005	1	261300001	261350000	0.124229
18	35250001	35300000	0.100994	2	216975001	217025000	0.1241
2	129050001	129100000	0.10095	1	226050001	226100000	0.124056
3	58425001	58475000	0.100848	19	18100001	18150000	0.123986
2	219425001	219475000	0.100813	4	97650001	97700000	0.123979
1	111600001	111650000	0.100767	8	53500001	53550000	0.123931
2	147925001	147975000	0.100763	2	222975001	223025000	0.12392
17	35075001	35125000	0.10068	18	28975001	29025000	0.123826
22	22700001	22750000	0.100567	19	30600001	30650000	0.12376
2	224925001	224975000	0.100533	7	35400001	35450000	0.123711
1	265650001	265700000	0.100497	8	58150001	58200000	0.12367
7	84350001	84400000	0.10046	2	106025001	106075000	0.123616
15	42600001	42650000	0.100454	2	61450001	61500000	0.123605
2	153675001	153725000	0.100443	3	49075001	49125000	0.123584
19	55150001	55200000	0.10022	20	8175001	8225000	0.123441
19	32025001	32075000	0.100201	23	15800001	15850000	0.123348
3	214075001	214125000	0.100184	1	193375001	193425000	0.12333
10	275001	325000	0.100135	26	13175001	13225000	0.123263
2	160925001	160975000	0.10012	1	248475001	248525000	0.123262
22	26225001	26275000	0.100112	16	17275001	17325000	0.123212
4	79875001	79925000	0.100094	10	36050001	36100000	0.12319
6	82375001	82425000	0.100085	2	33825001	33875000	0.123189
3	174225001	174275000	0.10003	6	28625001	28675000	0.123175
13	74725001	74775000	0.0999897	18	29000001	29050000	0.123165
15	19275001	19325000	0.0999669	2	116425001	116475000	0.12302
19	22125001	22175000	0.0998304	7	99575001	99625000	0.123005
11	51375001	51425000	0.0998165	23	15775001	15825000	0.122961
9	89225001	89275000	0.0997429	26	20350001	20400000	0.122961
2	5950001	6000000	0.0997357	13	28875001	28925000	0.122889
3	58350001	58400000	0.0996491	3	15200001	15250000	0.122804
9	89200001	89250000	0.0995739	1	41350001	41400000	0.122771
10	43575001	43625000	0.0995309	1	222950001	223000000	0.122768
4	71575001	71625000	0.099529	17	6650001	6700000	0.122722
7	85200001	85250000	0.0994913	10	27125001	27175000	0.122644
1	154550001	154600000	0.0994408	4	69850001	69900000	0.12261
2	39175001	39225000	0.0994339	6	12700001	12750000	0.12261
14	18825001	18875000	0.0994252	3	222775001	222825000	0.122568
2	39150001	39200000	0.099409	6	108350001	108400000	0.122471
20	11100001	11150000	0.0993937	13	66450001	66500000	0.122415
26	42400001	42450000	0.0993829	2	60575001	60625000	0.122188
21	47175001	47225000	0.0993233	3	109000001	109050000	0.122159
23	18925001	18975000	0.0992735	10	41825001	41875000	0.122154
7	34950001	35000000	0.0992061	10	1600001	1650000	0.122142
24	19575001	19625000	0.0990846	6	111475001	111525000	0.122127
14	30175001	30225000	0.0990757	14	22825001	22875000	0.121993
11	22475001	22525000	0.0990715	10	40950001	41000000	0.121949
23	6475001	6525000	0.0990556	16	53800001	53850000	0.121902
24	18750001	18800000	0.0990283	22	2700001	2750000	0.121851
5	25225001	25275000	0.0990119	10	27175001	27225000	0.121846
3	199775001	199825000	0.0989113	17	31750001	31800000	0.121787
7	2550001	2600000	0.0988774	4	29600001	29650000	0.121635
20	175001	225000	0.0988711	12	70225001	70275000	0.121618
4	45375001	45425000	0.0987986	26	1675001	1725000	0.121536
9	90650001	90700000	0.0987833	13	27225001	27275000	0.121519
9	90325001	90375000	0.0987601	25	32525001	32575000	0.121449
3	174450001	174500000	0.0986935	1	125700001	125750000	0.121441
14	46900001	46950000	0.0986596	4	74600001	74650000	0.121394
12	3275001	3325000	0.0986552	2	118250001	118300000	0.12139
7	84450001	84500000	0.0984755	4	5500001	5550000	0.121344
3	94050001	94100000	0.0983245	3	215275001	215325000	0.121317
4	54625001	54675000	0.0982127	6	111500001	111550000	0.121221
2	137600001	137650000	0.0982039	17	25650001	25700000	0.121221
8	42900001	42950000	0.098135	4	79375001	79425000	0.121207
7	5225001	5275000	0.0981337	15	75250001	75300000	0.121174
11	50375001	50425000	0.0981253	1	137375001	137425000	0.121113
2	111625001	111675000	0.0980063	18	1450001	1500000	0.121027
1	171525001	171575000	0.0979977	2	195775001	195825000	0.120972
18	54150001	54200000	0.0979867	3	203150001	203200000	0.120966
3	118500001	118550000	0.0979501	2	85825001	85875000	0.120926
26	9875001	9925000	0.0979395	12	68800001	68850000	0.120914
24	11575001	11625000	0.097894	3	98525001	98575000	0.120887
1	168500001	168550000	0.0978937	23	49300001	49350000	0.120814
3	171100001	171150000	0.0978859	18	1375001	1425000	0.12076
3	113650001	113700000	0.0976925	5	40900001	40950000	0.120694
22	51375001	51425000	0.0976803	11	10425001	10475000	0.120566
11	37750001	37800000	0.0976792	7	52050001	52100000	0.120544
13	29825001	29875000	0.0976782	7	64325001	64375000	0.120463
7	14525001	14575000	0.0976398	17	63600001	63650000	0.120457
24	7325001	7375000	0.0976094	2	185825001	185875000	0.120427
23	4525001	4575000	0.0975707	22	1150001	1200000	0.120342
19	49200001	49250000	0.0975291	22	5750001	5800000	0.120335
2	147125001	147175000	0.0975013	12	57500001	57550000	0.120326
16	25600001	25650000	0.0974861	17	25625001	25675000	0.120324
5	70875001	70925000	0.0974125	2	72325001	72375000	0.120245
10	73725001	73775000	0.0974048	2	219600001	219650000	0.12019
10	81725001	81775000	0.0974029	22	37850001	37900000	0.120126
10	37075001	37125000	0.0973797	19	60275001	60325000	0.12007
7	98425001	98475000	0.0973072	2	91825001	91875000	0.120033
1	19725001	19775000	0.0972568	17	63250001	63300000	0.119949
11	61725001	61775000	0.0971408	13	60225001	60275000	0.119915
23	7775001	7825000	0.0970594	5	8150001	8200000	0.119883
13	22150001	22200000	0.0970383	1	188225001	188275000	0.119832
3	88650001	88700000	0.0970071	3	171600001	171650000	0.119778
23	19400001	19450000	0.0970031	2	160400001	160450000	0.119491
1	167350001	167400000	0.0969876	19	18125001	18175000	0.119465
2	236425001	236475000	0.0969556	13	77800001	77850000	0.11943
20	1525001	1575000	0.0969512	9	27975001	28025000	0.119395
19	59775001	59825000	0.0968663	2	223025001	223075000	0.119357
14	29625001	29675000	0.096809	2	147475001	147525000	0.119313
20	13325001	13375000	0.0967869	21	13975001	14025000	0.119198
20	13825001	13875000	0.0966457	2	82775001	82825000	0.11916
2	53125001	53175000	0.0966202	2	33725001	33775000	0.119005
7	14550001	14600000	0.0966094	17	31775001	31825000	0.118994
8	49575001	49625000	0.0965368	10	55650001	55700000	0.118944
10	31975001	32025000	0.0965103	2	90375001	90425000	0.118894
2	28325001	28375000	0.0964892	12	38550001	38600000	0.118894
3	187125001	187175000	0.0964773	18	28950001	29000000	0.118876
2	165200001	165250000	0.0964293	2	72350001	72400000	0.118818
5	92600001	92650000	0.0964258	1	230775001	230825000	0.118779
18	53875001	53925000	0.0963901	17	37575001	37625000	0.118732
4	80000001	80050000	0.0963397	26	14900001	14950000	0.118722
5	100050001	100100000	0.0963191	3	141400001	141450000	0.118679
3	143550001	143600000	0.0963053	1	269600001	269650000	0.118545
2	165175001	165225000	0.0962986	2	165975001	166025000	0.118487
17	58600001	58650000	0.0962665	26	43925001	43975000	0.118486
19	40300001	40350000	0.0961949	5	71850001	71900000	0.118395
14	30150001	30200000	0.0961423	2	64650001	64700000	0.118384
14	14775001	14825000	0.096121	4	5475001	5525000	0.118361
2	148825001	148875000	0.0961088	1	257675001	257725000	0.118348
5	82700001	82750000	0.0959976	3	39600001	39650000	0.118246
11	49975001	50025000	0.0959952	11	55075001	55125000	0.118244
2	91875001	91925000	0.0959737	2	35400001	35450000	0.118109
4	78375001	78425000	0.095946	6	23075001	23125000	0.118081
16	5300001	5350000	0.0959448	8	56450001	56500000	0.118029
13	37625001	37675000	0.0958471	3	146600001	146650000	0.117965
18	40300001	40350000	0.095747	3	101675001	101725000	0.117944
8	18175001	18225000	0.0957073	8	53700001	53750000	0.117845
18	14600001	14650000	0.0956655	7	98700001	98750000	0.117747
19	50475001	50525000	0.0956608	3	1725001	1775000	0.117598
4	115500001	115550000	0.0956042	19	48100001	48150000	0.117545
10	25875001	25925000	0.095571	10	29650001	29700000	0.117538
2	163600001	163650000	0.0955482	17	18600001	18650000	0.117528
7	61425001	61475000	0.0955453	10	42500001	42550000	0.117446
4	2950001	3000000	0.0954757	22	37875001	37925000	0.117443
3	118450001	118500000	0.0954446	5	79625001	79675000	0.117388
13	17525001	17575000	0.0954377	2	249000001	249050000	0.117313
2	220075001	220125000	0.0954112	13	3025001	3075000	0.117204
1	209550001	209600000	0.0954038	3	171625001	171675000	0.117051
5	83550001	83600000	0.0953107	18	1475001	1525000	0.117029
1	91750001	91800000	0.0952974	2	66950001	67000000	0.116898
22	26850001	26900000	0.0952973	10	19300001	19350000	0.116768
5	89600001	89650000	0.0952949	22	2725001	2775000	0.116767
2	86575001	86625000	0.0952225	3	119875001	119925000	0.116725
23	23625001	23675000	0.0952188	8	46650001	46700000	0.116695
20	550001	600000	0.0952135	6	83100001	83150000	0.116683
22	40375001	40425000	0.0952029	3	168775001	168825000	0.116664
14	13350001	13400000	0.0951661	2	227050001	227100000	0.116584
24	15350001	15400000	0.0951494	1	55000001	55050000	0.116536
8	82900001	82950000	0.0951241	4	36600001	36650000	0.116499
13	43300001	43350000	0.0951053	2	186525001	186575000	0.116447
17	34975001	35025000	0.095104	7	14550001	14600000	0.116372
9	14850001	14900000	0.095092	2	95375001	95425000	0.116316
8	28875001	28925000	0.0950804	18	43375001	43425000	0.116315
12	44225001	44275000	0.0950691	4	15325001	15375000	0.116309
2	111725001	111775000	0.0950049	19	22075001	22125000	0.116278
8	63900001	63950000	0.0949985	7	52075001	52125000	0.11627
11	39675001	39725000	0.0948961	2	225600001	225650000	0.116254
26	31725001	31775000	0.0948949	13	42675001	42725000	0.116235
3	11475001	11525000	0.0947762	5	13550001	13600000	0.116228
23	3600001	3650000	0.0947267	13	7375001	7425000	0.116195
24	11225001	11275000	0.0947163	7	45500001	45550000	0.116176
4	114250001	114300000	0.0947092	2	204675001	204725000	0.116148
19	49225001	49275000	0.094708	3	106350001	106400000	0.11612
7	75400001	75450000	0.094697	2	63800001	63850000	0.116089
2	50475001	50525000	0.0946948	25	20975001	21025000	0.116068
5	4275001	4325000	0.0946624	14	42775001	42825000	0.116021
10	36425001	36475000	0.094547	5	96425001	96475000	0.115982
3	136375001	136425000	0.0945148	7	56225001	56275000	0.115982
25	10500001	10550000	0.0945104	17	37550001	37600000	0.115923
18	42650001	42700000	0.0944983	5	27050001	27100000	0.115904
7	70475001	70525000	0.0943871	8	60250001	60300000	0.115865
1	259700001	259750000	0.0943654	5	23575001	23625000	0.115843
19	34350001	34400000	0.0943454	21	40325001	40375000	0.115776
7	84700001	84750000	0.094191	3	164700001	164750000	0.115734
1	207400001	207450000	0.0941839	2	195750001	195800000	0.115721
11	51400001	51450000	0.0941814	10	42675001	42725000	0.115701
10	42150001	42200000	0.0941602	1	230825001	230875000	0.115692
23	23550001	23600000	0.094118	10	42550001	42600000	0.115667
4	115525001	115575000	0.094097	9	94800001	94850000	0.115643
2	50450001	50500000	0.0940559	25	16875001	16925000	0.115542
10	75001	125000	0.0940294	18	31600001	31650000	0.115525
15	53300001	53350000	0.0940177	2	73150001	73200000	0.115508
2	109925001	109975000	0.0940171	3	146575001	146625000	0.115491
18	28375001	28425000	0.0940073	26	17475001	17525000	0.115436
15	53325001	53375000	0.0940064	20	51125001	51175000	0.115368
3	214050001	214100000	0.093996	3	164425001	164475000	0.115245
11	40275001	40325000	0.0939848	18	49450001	49500000	0.115157
2	196125001	196175000	0.0939545	12	73650001	73700000	0.115068
1	51825001	51875000	0.093925	1	195275001	195325000	0.115059
4	81400001	81450000	0.0938679	25	20525001	20575000	0.114988
5	82725001	82775000	0.0938569	5	89275001	89325000	0.114907
22	39450001	39500000	0.0938514	1	230875001	230925000	0.114888
4	79400001	79450000	0.093841	18	40875001	40925000	0.114853
18	27575001	27625000	0.0938008	8	69825001	69875000	0.11479
3	116375001	116425000	0.0937212	2	82800001	82850000	0.114789
17	45350001	45400000	0.0936428	17	51300001	51350000	0.114784
10	30100001	30150000	0.0936156	22	25450001	25500000	0.114764
3	20125001	20175000	0.0935587	2	39450001	39500000	0.114744
2	41375001	41425000	0.0935477	9	85825001	85875000	0.114729
26	30225001	30275000	0.0935118	3	101750001	101800000	0.114725
1	59450001	59500000	0.0934579	6	110600001	110650000	0.114643
2	109350001	109400000	0.0934416	1	156200001	156250000	0.114641
10	32050001	32100000	0.0934091	1	120700001	120750000	0.114592
2	224900001	224950000	0.0933538	2	121100001	121150000	0.114461
2	85600001	85650000	0.093281	4	95500001	95550000	0.114433
2	108925001	108975000	0.093279	6	81875001	81925000	0.114339
17	28325001	28375000	0.0931998	24	21950001	22000000	0.114266
2	164075001	164125000	0.0931926	1	120675001	120725000	0.114228
2	28775001	28825000	0.0931794	18	775001	825000	0.114182
13	29875001	29925000	0.0931746	10	36125001	36175000	0.114172
14	29725001	29775000	0.0931301	5	30625001	30675000	0.114161
14	27100001	27150000	0.093082	15	3000001	3050000	0.114096
5	4625001	4675000	0.0930638	1	2950001	3000000	0.114086
2	220825001	220875000	0.0929941	5	57325001	57375000	0.114047
1	161025001	161075000	0.0929769	17	37500001	37550000	0.113998
22	40400001	40450000	0.092949	16	65900001	65950000	0.113982
10	66625001	66675000	0.0929333	15	37700001	37750000	0.11398
24	18650001	18700000	0.0929325	4	55600001	55650000	0.113879
19	53450001	53500000	0.0929253	7	100550001	100600000	0.113866
7	81200001	81250000	0.0928786	1	19750001	19800000	0.113858
13	22125001	22175000	0.0928772	7	93975001	94025000	0.113845
8	78175001	78225000	0.0928268	11	37325001	37375000	0.113816
2	218050001	218100000	0.0928027	2	223000001	223050000	0.11381
4	94175001	94225000	0.0927857	2	248975001	249025000	0.113775
13	48000001	48050000	0.0927701	12	17800001	17850000	0.113775
10	84300001	84350000	0.092759	10	42150001	42200000	0.113754
2	236750001	236800000	0.0927215	4	61925001	61975000	0.113736
22	39225001	39275000	0.0926978	21	34600001	34650000	0.113664
10	42025001	42075000	0.0926668	24	27425001	27475000	0.113664
8	16300001	16350000	0.0926639	3	97400001	97450000	0.113659
4	37100001	37150000	0.0926456	26	1875001	1925000	0.113616
1	62775001	62825000	0.092633	3	97425001	97475000	0.113606
1	248025001	248075000	0.0926048	9	92050001	92100000	0.113515
10	54325001	54375000	0.0925694	3	1675001	1725000	0.113421
10	66450001	66500000	0.0925623	16	32950001	33000000	0.113363
10	42350001	42400000	0.0925597	16	44975001	45025000	0.113363
9	6650001	6700000	0.0925238	1	80700001	80750000	0.113307
2	220025001	220075000	0.0925176	11	10450001	10500000	0.113292
2	117700001	117750000	0.0924457	2	147450001	147500000	0.113247
3	170625001	170675000	0.0924446	3	36750001	36800000	0.113227
8	22375001	22425000	0.0923988	15	35600001	35650000	0.113159
4	76575001	76625000	0.0923809	7	81825001	81875000	0.113129
2	111600001	111650000	0.0923638	3	187650001	187700000	0.11311
9	47025001	47075000	0.0923502	12	64875001	64925000	0.113084
2	189150001	189200000	0.092345	14	1875001	1925000	0.113056
2	156875001	156925000	0.0923411	2	70775001	70825000	0.11304
10	42050001	42100000	0.0922966	2	238175001	238225000	0.113035
11	50250001	50300000	0.092283	23	28750001	28800000	0.113015
2	144475001	144525000	0.0922683	24	35300001	35350000	0.113005
11	46650001	46700000	0.0922636	15	5225001	5275000	0.112892
4	45400001	45450000	0.0922587	11	52650001	52700000	0.112886
2	159900001	159950000	0.0921878	3	61400001	61450000	0.112843
8	43550001	43600000	0.092162	10	42525001	42575000	0.112804
24	15275001	15325000	0.0920799	3	101650001	101700000	0.112797
18	40275001	40325000	0.0920618	8	69875001	69925000	0.112753
17	32925001	32975000	0.0920142	19	48075001	48125000	0.112741
5	83400001	83450000	0.0919323	2	59900001	59950000	0.112713
3	111200001	111250000	0.0919319	8	57325001	57375000	0.112708
11	3475001	3525000	0.0918948	8	46725001	46775000	0.112687
3	174125001	174175000	0.0918841	10	13400001	13450000	0.112614
1	194300001	194350000	0.0918362	1	136125001	136175000	0.112577
2	74300001	74350000	0.0918015	7	13675001	13725000	0.112562
20	575001	625000	0.0917933	12	71050001	71100000	0.112553
14	27075001	27125000	0.0917583	13	78875001	78925000	0.112545
1	59050001	59100000	0.0917349	18	6825001	6875000	0.112545
6	20125001	20175000	0.0917319	12	68825001	68875000	0.112541
15	19375001	19425000	0.091711	9	15500001	15550000	0.112539
1	207525001	207575000	0.091692	7	13725001	13775000	0.112494
26	32575001	32625000	0.0916798	1	84150001	84200000	0.112469
11	61750001	61800000	0.0916575	21	34625001	34675000	0.112388
10	33675001	33725000	0.0915099	10	27150001	27200000	0.112358
11	51550001	51600000	0.0914893	3	21500001	21550000	0.112357
3	192500001	192550000	0.091478	2	60600001	60650000	0.112348
3	175375001	175425000	0.0914325	6	57425001	57475000	0.112279
19	46100001	46150000	0.0914253	13	48525001	48575000	0.112253
4	89675001	89725000	0.0913751	9	70150001	70200000	0.11221
7	63075001	63125000	0.0913639	19	48150001	48200000	0.112135
10	8750001	8800000	0.091328	10	42250001	42300000	0.112113
4	71550001	71600000	0.0913258	6	59500001	59550000	0.112069
8	82925001	82975000	0.0913216	1	3225001	3275000	0.112015
2	233450001	233500000	0.0913204	6	118425001	118475000	0.112006
10	32075001	32125000	0.0913198	12	60500001	60550000	0.112003
9	49600001	49650000	0.0913064	2	116175001	116225000	0.111994
11	37775001	37825000	0.0912863	6	59475001	59525000	0.111991
4	84625001	84675000	0.091182	16	42625001	42675000	0.111987
14	9700001	9750000	0.0910409	7	56200001	56250000	0.111973
9	34975001	35025000	0.0910388	5	64900001	64950000	0.111964
3	171950001	172000000	0.0910216	8	21200001	21250000	0.111868
2	41400001	41450000	0.0909951	8	76325001	76375000	0.111843
19	50500001	50550000	0.0909706	5	79600001	79650000	0.111794
2	160650001	160700000	0.0908981	3	33250001	33300000	0.111756
22	51325001	51375000	0.0908661	2	35450001	35500000	0.11175
17	29825001	29875000	0.0908558	26	8700001	8750000	0.111685
5	60125001	60175000	0.0908441	4	106175001	106225000	0.111664
1	57000001	57050000	0.0908131	14	33100001	33150000	0.111658
14	29300001	29350000	0.0907612	4	17025001	17075000	0.111648
8	71200001	71250000	0.0907545	1	203625001	203675000	0.111546
12	74150001	74200000	0.0907227	6	86975001	87025000	0.111537
9	35100001	35150000	0.0907098	4	95625001	95675000	0.111521
26	39800001	39850000	0.0906915	21	40300001	40350000	0.111509
14	33200001	33250000	0.0906849	13	27625001	27675000	0.111467
9	23475001	23525000	0.0906772	9	94775001	94825000	0.111217
11	44325001	44375000	0.090658	4	6650001	6700000	0.111197
20	32500001	32550000	0.090639	1	276550001	276600000	0.111177
7	61650001	61700000	0.0906264	2	16100001	16150000	0.11116
10	75675001	75725000	0.0905879	23	26150001	26200000	0.11105
4	91800001	91850000	0.0905373	1	277400001	277450000	0.111037
10	42475001	42525000	0.090488	10	84550001	84600000	0.111015
26	35525001	35575000	0.0904747	8	79775001	79825000	0.111006
19	34100001	34150000	0.0904604	3	203275001	203325000	0.110913
2	28700001	28750000	0.090459	5	78975001	79025000	0.110859
2	45425001	45475000	0.0904556	1	188325001	188375000	0.110814
26	2700001	2750000	0.0904136	2	21825001	21875000	0.110802
8	18200001	18250000	0.0904087	1	14350001	14400000	0.110787
9	38350001	38400000	0.0903832	9	92075001	92125000	0.110677
3	124375001	124425000	0.0902925	6	50075001	50125000	0.110598
22	39475001	39525000	0.0902502	23	7150001	7200000	0.110579
16	5825001	5875000	0.0902494	1	256450001	256500000	0.110525
17	54075001	54125000	0.0901043	3	24300001	24350000	0.110505
5	91750001	91800000	0.0900686	18	43350001	43400000	0.110494
7	87225001	87275000	0.0900543	2	40275001	40325000	0.110487
11	49875001	49925000	0.0900065	6	51725001	51775000	0.110486
19	34450001	34500000	0.0899788	2	116350001	116400000	0.110214
10	41925001	41975000	0.0899366	4	73700001	73750000	0.110196
2	186250001	186300000	0.0899177	16	43900001	43950000	0.110153
5	92625001	92675000	0.0899112	3	78775001	78825000	0.110022
16	48800001	48850000	0.0899052	26	8750001	8800000	0.109992
19	33925001	33975000	0.089875	16	17300001	17350000	0.10991
9	63675001	63725000	0.0898676	25	24450001	24500000	0.109848
16	27100001	27150000	0.0898532	3	45500001	45550000	0.109826
9	14825001	14875000	0.0898491	2	108000001	108050000	0.109809
3	174150001	174200000	0.0898487	3	49100001	49150000	0.109782
18	1475001	1525000	0.0898198	3	106300001	106350000	0.109725
9	89250001	89300000	0.0896929	5	78925001	78975000	0.109721
13	47800001	47850000	0.0896655	3	61250001	61300000	0.109701
10	75650001	75700000	0.089662	7	14225001	14275000	0.109674
2	56825001	56875000	0.0896342	22	25575001	25625000	0.10964
21	13350001	13400000	0.089614	24	39625001	39675000	0.109632
23	4700001	4750000	0.0895365	6	43125001	43175000	0.109609
4	20650001	20700000	0.0895346	16	46800001	46850000	0.1096
12	44275001	44325000	0.0895005	22	51200001	51250000	0.109554
19	47175001	47225000	0.0894654	26	19950001	20000000	0.109541
8	18275001	18325000	0.0894281	1	247875001	247925000	0.109454
5	83125001	83175000	0.0894207	17	57950001	58000000	0.109445
19	45625001	45675000	0.0894141	18	1400001	1450000	0.109421
17	17300001	17350000	0.0893758	2	223050001	223100000	0.109393
18	40250001	40300000	0.0893297	25	41025001	41075000	0.109355
13	76550001	76600000	0.0893288	4	90625001	90675000	0.109353
20	525001	575000	0.0893144	3	106375001	106425000	0.109343
21	47250001	47300000	0.0891606	2	25900001	25950000	0.109334
3	142100001	142150000	0.0891537	8	20825001	20875000	0.109328
19	40200001	40250000	0.0891308	24	31550001	31600000	0.10927
11	50300001	50350000	0.089105	3	168800001	168850000	0.109251
19	45675001	45725000	0.089047	3	143025001	143075000	0.109234
16	16325001	16375000	0.0890271	7	37100001	37150000	0.109154
17	54100001	54150000	0.0890131	15	4200001	4250000	0.109152
15	42700001	42750000	0.0889642	11	10825001	10875000	0.109128
22	15250001	15300000	0.0889481	1	125675001	125725000	0.109068
6	108975001	109025000	0.088938	3	171650001	171700000	0.109022
8	24750001	24800000	0.0889188	3	2900001	2950000	0.108898
1	49475001	49525000	0.0888796	26	19800001	19850000	0.108817
13	47950001	48000000	0.088877	13	33175001	33225000	0.108815
10	37475001	37525000	0.0888753	12	14975001	15025000	0.108801
2	146325001	146375000	0.0888289	18	54575001	54625000	0.108723
18	16800001	16850000	0.0888093	1	14375001	14425000	0.108701
1	19775001	19825000	0.0887915	3	106275001	106325000	0.108679
22	12550001	12600000	0.0887841	7	63525001	63575000	0.108645
18	16825001	16875000	0.088767	2	126275001	126325000	0.108614
21	15125001	15175000	0.0887617	2	39425001	39475000	0.108595
20	475001	525000	0.0887466	3	203100001	203150000	0.108569
20	450001	500000	0.0886585	2	118125001	118175000	0.108558
19	34400001	34450000	0.0886446	1	78625001	78675000	0.108548
3	176300001	176350000	0.0886046	8	47025001	47075000	0.108438
11	51425001	51475000	0.0885466	1	203600001	203650000	0.108435
9	6625001	6675000	0.0885315	26	43900001	43950000	0.108368
3	6875001	6925000	0.0885115	3	146500001	146550000	0.108357
2	7150001	7200000	0.0884992	8	70000001	70050000	0.108311
20	25650001	25700000	0.0884407	4	113625001	113675000	0.108307
1	167375001	167425000	0.0884039	10	40350001	40400000	0.108236
5	9350001	9400000	0.0883748	18	1500001	1550000	0.108219
8	52475001	52525000	0.0883251	15	29375001	29425000	0.108201
2	108425001	108475000	0.0883203	2	70875001	70925000	0.108153
8	4000001	4050000	0.0883156	4	95600001	95650000	0.10811
11	46675001	46725000	0.0883095	22	5725001	5775000	0.108081
14	30225001	30275000	0.088288	4	29625001	29675000	0.108031
8	88425001	88475000	0.088285	6	118400001	118450000	0.107947
17	49950001	50000000	0.0882798	2	222950001	223000000	0.107881
9	90625001	90675000	0.0882631	3	17625001	17675000	0.107845
10	73250001	73300000	0.0882352	22	625001	675000	0.107827
2	106800001	106850000	0.0881766	17	38150001	38200000	0.107804
22	39500001	39550000	0.0881703	8	8600001	8650000	0.107737
14	21750001	21800000	0.0881591	23	38150001	38200000	0.107719
21	25375001	25425000	0.0881181	26	14525001	14575000	0.107704
18	24600001	24650000	0.0881147	11	16675001	16725000	0.107676
10	76325001	76375000	0.0880702	7	35375001	35425000	0.107627
2	146850001	146900000	0.0880619	17	6625001	6675000	0.10762
2	233900001	233950000	0.0880487	2	16050001	16100000	0.107581
2	72425001	72475000	0.088044	1	257700001	257750000	0.10756
13	18200001	18250000	0.0880312	26	4525001	4575000	0.107451
4	80750001	80800000	0.0879855	2	118175001	118225000	0.107436
7	81175001	81225000	0.087964	11	45825001	45875000	0.107434
11	51300001	51350000	0.0879232	9	85800001	85850000	0.10743
18	28350001	28400000	0.0878872	18	33325001	33375000	0.107423
21	1100001	1150000	0.0878658	17	66325001	66375000	0.107394
23	37325001	37375000	0.0878186	11	40150001	40200000	0.10739
5	60100001	60150000	0.0878007	4	97825001	97875000	0.107352
2	109950001	110000000	0.0877944	1	83200001	83250000	0.107314
23	3525001	3575000	0.0877895	4	95675001	95725000	0.10725
18	1450001	1500000	0.0877606	11	14450001	14500000	0.107229
3	175325001	175375000	0.0877033	23	7200001	7250000	0.107226
7	100075001	100125000	0.087697	16	10100001	10150000	0.107202
7	2800001	2850000	0.0876873	4	94050001	94100000	0.107192
4	56950001	57000000	0.0876783	8	8625001	8675000	0.107144
2	232325001	232375000	0.0876551	4	108250001	108300000	0.10714
22	14200001	14250000	0.0876102	23	57675001	57725000	0.107123
23	7425001	7475000	0.0875921	5	33825001	33875000	0.107027
23	7750001	7800000	0.0875824	14	15275001	15325000	0.107013
26	9900001	9950000	0.0875334	6	94625001	94675000	0.10689
4	68200001	68250000	0.0875205	5	8175001	8225000	0.106864
24	2750001	2800000	0.0875191	8	59650001	59700000	0.106855
1	114300001	114350000	0.0875074	1	257150001	257200000	0.106831
11	43350001	43400000	0.087493	4	18225001	18275000	0.106791
9	3400001	3450000	0.0874886	24	35200001	35250000	0.106781
17	29800001	29850000	0.0874534	13	82625001	82675000	0.106719
12	9600001	9650000	0.0872419	2	158950001	159000000	0.106716
2	153600001	153650000	0.087238	2	107800001	107850000	0.106631
20	1450001	1500000	0.0872071	13	56300001	56350000	0.106555
6	108950001	109000000	0.0871609	13	27150001	27200000	0.106524
8	22350001	22400000	0.0870995	2	65400001	65450000	0.106485
16	5350001	5400000	0.0870926	7	17825001	17875000	0.106379
7	100100001	100150000	0.087083	8	56950001	57000000	0.106376
4	32125001	32175000	0.0870751	1	24475001	24525000	0.106343
16	16350001	16400000	0.0870119	10	40975001	41025000	0.106341
13	63800001	63850000	0.0869877	7	13625001	13675000	0.106241
19	45700001	45750000	0.0869621	4	97875001	97925000	0.106233
2	129000001	129050000	0.0869293	7	101250001	101300000	0.106202
23	10350001	10400000	0.0869105	7	91025001	91075000	0.106132
2	85950001	86000000	0.0868976	2	225425001	225475000	0.105973
1	272600001	272650000	0.0868851	4	66525001	66575000	0.105952
9	93975001	94025000	0.086782	8	49325001	49375000	0.105915
3	211475001	211525000	0.0867816	4	84625001	84675000	0.105852
4	86050001	86100000	0.0867619	1	243525001	243575000	0.105803
9	66125001	66175000	0.086705	20	8225001	8275000	0.10577
6	101600001	101650000	0.0867044	4	75700001	75750000	0.105727
2	106825001	106875000	0.0866974	4	113600001	113650000	0.105657
7	87275001	87325000	0.0866971	25	24425001	24475000	0.105645
5	13075001	13125000	0.0866194	14	15300001	15350000	0.105592
17	24575001	24625000	0.0866184	12	71575001	71625000	0.105503
2	165750001	165800000	0.0865914	19	47875001	47925000	0.105496
2	217600001	217650000	0.0865194	1	24375001	24425000	0.105474
8	63825001	63875000	0.0865134	5	20650001	20700000	0.105449
16	34175001	34225000	0.0864972	25	20850001	20900000	0.105403
5	82900001	82950000	0.0864948	6	37125001	37175000	0.105376
1	114725001	114775000	0.0864924	12	64900001	64950000	0.105355
10	82100001	82150000	0.0864634	11	37300001	37350000	0.10534
2	232925001	232975000	0.0864614	7	63475001	63525000	0.105335
22	925001	975000	0.0864364	22	11975001	12025000	0.105319
4	46300001	46350000	0.0864043	10	42225001	42275000	0.105294
5	19400001	19450000	0.0863847	16	47850001	47900000	0.105221
23	4150001	4200000	0.0863118	15	11175001	11225000	0.105103
3	212725001	212775000	0.0863081	17	56600001	56650000	0.105095
11	58125001	58175000	0.0862963	23	46275001	46325000	0.105059
9	63700001	63750000	0.0862902	9	15475001	15525000	0.105043
4	68175001	68225000	0.0862893	1	225525001	225575000	0.104988
8	78450001	78500000	0.0862857	17	56625001	56675000	0.104984
9	51150001	51200000	0.0862845	7	68575001	68625000	0.104971
19	34425001	34475000	0.0862758	10	66375001	66425000	0.104934
2	111675001	111725000	0.0862574	26	1900001	1950000	0.104917
10	32000001	32050000	0.0862383	12	29425001	29475000	0.104884
17	11225001	11275000	0.0861909	3	160925001	160975000	0.104794
4	80325001	80375000	0.0861763	2	107750001	107800000	0.104751
1	19925001	19975000	0.0861681	3	36800001	36850000	0.104675
10	24900001	24950000	0.0861433	4	98900001	98950000	0.104593
14	16275001	16325000	0.0861405	2	33850001	33900000	0.104514
12	21375001	21425000	0.0861216	17	32600001	32650000	0.104413
1	207425001	207475000	0.0861181	2	20675001	20725000	0.104411
7	2575001	2625000	0.0860862	9	59800001	59850000	0.104372
7	32075001	32125000	0.0860488	5	107550001	107600000	0.104362
12	10025001	10075000	0.0860332	22	5775001	5825000	0.104321
3	180975001	181025000	0.0860018	3	106325001	106375000	0.104314
10	6125001	6175000	0.085838	12	68725001	68775000	0.104298
17	44675001	44725000	0.0858365	2	58625001	58675000	0.104288
12	66250001	66300000	0.0858306	8	19575001	19625000	0.10428
19	35550001	35600000	0.0857952	1	203650001	203700000	0.104245
3	170725001	170775000	0.0857654	20	2950001	3000000	0.104212
10	37500001	37550000	0.0857243	10	40475001	40525000	0.104203
9	35850001	35900000	0.0857166	2	69325001	69375000	0.104184
3	70925001	70975000	0.0856985	5	64875001	64925000	0.104129
7	84475001	84525000	0.0856908	10	1625001	1675000	0.104008
3	153975001	154025000	0.0856627	16	3975001	4025000	0.103993
2	143200001	143250000	0.0856522	8	57275001	57325000	0.10397
3	6200001	6250000	0.0856197	7	14475001	14525000	0.103926
9	80050001	80100000	0.0855993	3	222800001	222850000	0.103912
2	229725001	229775000	0.0855927	23	25600001	25650000	0.103908
18	27550001	27600000	0.0855174	13	78925001	78975000	0.103897
4	92425001	92475000	0.0854834	19	32275001	32325000	0.10389
24	32400001	32450000	0.0854766	6	30825001	30875000	0.103859
2	148525001	148575000	0.0854591	2	6250001	6300000	0.103858
9	38375001	38425000	0.0854551	10	75875001	75925000	0.103854
8	46800001	46850000	0.0854478	10	27075001	27125000	0.103835
14	31750001	31800000	0.0854363	22	1125001	1175000	0.103808
21	47225001	47275000	0.085392	26	33500001	33550000	0.103806
8	88975001	89025000	0.0853751	7	92025001	92075000	0.103798
1	87625001	87675000	0.0853409	1	83225001	83275000	0.103783
2	221975001	222025000	0.0852956	17	31725001	31775000	0.103779
19	45975001	46025000	0.0852935	20	6600001	6650000	0.103756
23	3650001	3700000	0.0852906	3	112675001	112725000	0.10369
10	6850001	6900000	0.0852882	12	50075001	50125000	0.103623
10	33375001	33425000	0.0852205	13	27350001	27400000	0.103613
18	32700001	32750000	0.0852195	4	88350001	88400000	0.10358
11	40375001	40425000	0.085201	12	20200001	20250000	0.103544
4	44325001	44375000	0.0851939	18	575001	625000	0.103411
15	40275001	40325000	0.0851358	23	46750001	46800000	0.103376
11	40775001	40825000	0.0851043	16	33425001	33475000	0.103343
10	85925001	85975000	0.0850859	2	230975001	231025000	0.103317
13	6550001	6600000	0.0850711	9	59725001	59775000	0.103297
20	13850001	13900000	0.0850619	9	74325001	74375000	0.103296
22	23575001	23625000	0.0850595	2	175050001	175100000	0.103214
4	107675001	107725000	0.0850562	18	500001	550000	0.103197
3	88625001	88675000	0.0850509	3	62500001	62550000	0.10315
23	24325001	24375000	0.0850348	13	5150001	5200000	0.103148
3	132550001	132600000	0.08503	6	69475001	69525000	0.103124
26	40275001	40325000	0.0850224	2	114750001	114800000	0.103081
13	37650001	37700000	0.0849317	2	99750001	99800000	0.103075
7	32175001	32225000	0.0849289	16	44900001	44950000	0.103049
2	109325001	109375000	0.0849119	2	248950001	249000000	0.103012
8	14150001	14200000	0.084909	10	26575001	26625000	0.103
4	92400001	92450000	0.0848793	11	54575001	54625000	0.102984
4	54600001	54650000	0.0848779	4	97700001	97750000	0.10295
2	48375001	48425000	0.0848608	13	82600001	82650000	0.102946
12	3300001	3350000	0.0848574	1	129375001	129425000	0.102935
26	32550001	32600000	0.084842	3	119850001	119900000	0.102931
2	164225001	164275000	0.0847836	10	61650001	61700000	0.102931
2	74275001	74325000	0.0847296	10	3025001	3075000	0.102884
11	54025001	54075000	0.0847294	10	12475001	12525000	0.102879
2	162750001	162800000	0.084697	1	24425001	24475000	0.102852
9	66050001	66100000	0.0846487	22	25425001	25475000	0.102848
1	63750001	63800000	0.0846412	10	42700001	42750000	0.102802
19	50825001	50875000	0.0846223	6	28700001	28750000	0.102787
3	174200001	174250000	0.0845978	2	52050001	52100000	0.102779
16	27125001	27175000	0.0845805	15	9325001	9375000	0.102773
2	167600001	167650000	0.0845469	26	14700001	14750000	0.102726
14	12475001	12525000	0.0844869	6	37100001	37150000	0.102725
26	700001	750000	0.0844585	8	59675001	59725000	0.102722
13	64325001	64375000	0.0844238	25	20500001	20550000	0.102662
10	41675001	41725000	0.0843991	26	8625001	8675000	0.102634
10	32100001	32150000	0.0843979	19	29125001	29175000	0.102627
19	43500001	43550000	0.0843884	12	73600001	73650000	0.10262
11	40200001	40250000	0.0843874	22	11700001	11750000	0.10261
10	85800001	85850000	0.084347	6	66150001	66200000	0.102584
23	11625001	11675000	0.0843022	9	45425001	45475000	0.102581
13	17400001	17450000	0.0842936	17	28725001	28775000	0.10256
17	34875001	34925000	0.084286	1	91275001	91325000	0.102544
7	5300001	5350000	0.0842658	15	3700001	3750000	0.102522
23	57025001	57075000	0.0842602	12	14925001	14975000	0.102514
1	259675001	259725000	0.0842234	12	32325001	32375000	0.102503
9	49500001	49550000	0.0842178	23	15825001	15875000	0.102483
7	73375001	73425000	0.0842008	23	49275001	49325000	0.102477
4	94200001	94250000	0.0841929	16	47875001	47925000	0.102437
10	33900001	33950000	0.0841842	9	94725001	94775000	0.102403
17	35000001	35050000	0.0841408	1	261725001	261775000	0.102399
11	40400001	40450000	0.0841326	26	1700001	1750000	0.10239
10	34375001	34425000	0.0841052	21	40525001	40575000	0.102342
16	42650001	42700000	0.0841015	13	56325001	56375000	0.102296
10	37450001	37500000	0.0840941	3	187675001	187725000	0.102288
19	59925001	59975000	0.0840655	1	116725001	116775000	0.102273
11	40300001	40350000	0.0840615	24	42400001	42450000	0.102269
3	17675001	17725000	0.0840091	22	1175001	1225000	0.102251
3	11400001	11450000	0.0840058	26	14875001	14925000	0.102245
10	33700001	33750000	0.0839904	2	204625001	204675000	0.102168
11	250001	300000	0.0839878	4	84650001	84700000	0.10214
2	112450001	112500000	0.083964	1	188200001	188250000	0.102139
17	30225001	30275000	0.0839402	10	28125001	28175000	0.102139
5	83350001	83400000	0.0839359	5	60275001	60325000	0.102133
23	4175001	4225000	0.0839192	8	79800001	79850000	0.102119
26	34125001	34175000	0.0839084	2	170950001	171000000	0.102088
18	22200001	22250000	0.0838963	3	194375001	194425000	0.102074
19	27950001	28000000	0.0838899	7	12600001	12650000	0.102054
7	84425001	84475000	0.0838743	10	60825001	60875000	0.102038
10	37825001	37875000	0.0838703	3	194250001	194300000	0.101974
18	54100001	54150000	0.083859	19	1725001	1775000	0.101964
9	80000001	80050000	0.0838274	21	41475001	41525000	0.101952
16	27150001	27200000	0.0838233	1	255800001	255850000	0.101886
10	21925001	21975000	0.0838113	24	12950001	13000000	0.101851
4	77325001	77375000	0.0837887	3	179925001	179975000	0.101842
2	79475001	79525000	0.0837848	16	70300001	70350000	0.101817
8	42850001	42900000	0.0837595	3	196625001	196675000	0.101807
2	160750001	160800000	0.0837077	21	24600001	24650000	0.101762
7	95400001	95450000	0.0836678	3	112750001	112800000	0.101728
13	64250001	64300000	0.0836582	15	75225001	75275000	0.10171
19	59800001	59850000	0.0836397	1	230700001	230750000	0.101663
4	58575001	58625000	0.0836319	7	91050001	91100000	0.101633
5	48900001	48950000	0.0836311	13	33150001	33200000	0.101572
2	147175001	147225000	0.0835751	1	33700001	33750000	0.101568
3	142075001	142125000	0.0835339	1	257875001	257925000	0.101472
12	68100001	68150000	0.0835202	10	40450001	40500000	0.101457
10	42325001	42375000	0.0835141	15	2975001	3025000	0.101444
6	43275001	43325000	0.0835008	17	54200001	54250000	0.101426
2	160550001	160600000	0.0834991	26	2800001	2850000	0.101389
7	34175001	34225000	0.0834931	18	9900001	9950000	0.101362
11	40475001	40525000	0.0834672	10	42725001	42775000	0.101323
14	27850001	27900000	0.0834476	1	186325001	186375000	0.101313
21	47275001	47325000	0.0834241	11	52600001	52650000	0.101299
17	58550001	58600000	0.0834004	5	94775001	94825000	0.10127
7	61550001	61600000	0.083399	19	51575001	51625000	0.101243
3	116350001	116400000	0.0833923	19	21550001	21600000	0.101214
17	11250001	11300000	0.0833324	23	26175001	26225000	0.101181
4	74725001	74775000	0.0833054	2	78400001	78450000	0.101107
17	46750001	46800000	0.0833008	2	227025001	227075000	0.100999
1	234500001	234550000	0.0832834	15	29225001	29275000	0.100975
10	82075001	82125000	0.0832757	10	42175001	42225000	0.100971
19	59900001	59950000	0.083215	2	74175001	74225000	0.100887
4	114175001	114225000	0.0831679	1	152575001	152625000	0.100883
8	78475001	78525000	0.0831647	2	189225001	189275000	0.100833
3	192450001	192500000	0.0831593	6	30375001	30425000	0.100805
20	2075001	2125000	0.083151	22	42475001	42525000	0.100787
22	27850001	27900000	0.0831257	2	88650001	88700000	0.100743
24	26525001	26575000	0.0830863	9	70175001	70225000	0.100717
17	24600001	24650000	0.0830836	12	57525001	57575000	0.100706
10	34575001	34625000	0.0830596	6	23100001	23150000	0.10065
12	79600001	79650000	0.0830483	1	80625001	80675000	0.100648
11	39950001	40000000	0.0830355	12	60475001	60525000	0.100633
1	109350001	109400000	0.0830249	6	71725001	71775000	0.100613
6	20150001	20200000	0.0830129	24	35400001	35450000	0.100606
8	52175001	52225000	0.0829634	7	14325001	14375000	0.100593
2	243000001	243050000	0.0829426	5	20825001	20875000	0.100544
18	38400001	38450000	0.0829136	8	33400001	33450000	0.100536
4	46025001	46075000	0.0828776	2	176125001	176175000	0.100475
5	4600001	4650000	0.0828687	2	99075001	99125000	0.100468
10	47475001	47525000	0.0828622	10	26600001	26650000	0.100453
2	109300001	109350000	0.0828485	6	69500001	69550000	0.100452
19	17725001	17775000	0.0828283	16	71525001	71575000	0.100433
10	32150001	32200000	0.0828231	1	255350001	255400000	0.100399
25	24550001	24600000	0.0827775	3	97450001	97500000	0.100386
19	51975001	52025000	0.0827517	8	56925001	56975000	0.100337
21	43100001	43150000	0.0827393	1	254750001	254800000	0.100268
4	65900001	65950000	0.0827263	15	29525001	29575000	0.100194
2	110900001	110950000	0.0827109	8	42850001	42900000	0.100185
11	39925001	39975000	0.0827084	2	64125001	64175000	0.100167
4	49600001	49650000	0.0826977	11	54050001	54100000	0.100073
3	59725001	59775000	0.0826722	5	57275001	57325000	0.100062
11	49900001	49950000	0.0826615	12	54750001	54800000	0.100056
10	42075001	42125000	0.0826602	3	217175001	217225000	0.100043
3	59750001	59800000	0.0826562	16	70275001	70325000	0.100038
4	81450001	81500000	0.0825939	1	237025001	237075000	0.0999997
23	23675001	23725000	0.0825704	1	258225001	258275000	0.0999929
3	111125001	111175000	0.0825449	16	42650001	42700000	0.0999772
5	83525001	83575000	0.0825374	7	65700001	65750000	0.0999574
9	71625001	71675000	0.0824915	1	255650001	255700000	0.0999413
9	62325001	62375000	0.0824373	24	21800001	21850000	0.0999405
7	94350001	94400000	0.082407	5	107450001	107500000	0.0999305
8	51150001	51200000	0.0823655	22	5875001	5925000	0.0999266
11	62225001	62275000	0.0823605	22	16850001	16900000	0.0999027
2	37525001	37575000	0.082355	2	214075001	214125000	0.0998895
11	58050001	58100000	0.0823459	19	51625001	51675000	0.099876
2	50750001	50800000	0.0823394	5	79000001	79050000	0.0998639
2	163350001	163400000	0.0823212	2	70850001	70900000	0.0998501
2	5925001	5975000	0.0823061	1	161225001	161275000	0.0998076
17	28350001	28400000	0.0822974	5	59125001	59175000	0.0997965
1	156500001	156550000	0.0822703	25	27000001	27050000	0.0997671
4	80025001	80075000	0.0822555	10	42450001	42500000	0.0997569
2	146875001	146925000	0.0822471	4	99025001	99075000	0.099741
14	14800001	14850000	0.0822258	6	34725001	34775000	0.099738
2	165725001	165775000	0.0822231	3	15250001	15300000	0.0997053
17	24650001	24700000	0.0822134	12	20250001	20300000	0.0996443
21	15150001	15200000	0.0821851	10	23050001	23100000	0.0996351
2	228700001	228750000	0.0821611	2	214000001	214050000	0.0996251
7	63775001	63825000	0.0821186	3	99575001	99625000	0.0995894
23	7400001	7450000	0.0821111	2	167050001	167100000	0.0995791
1	47750001	47800000	0.0820921	10	55575001	55625000	0.0995406
9	47050001	47100000	0.0820727	16	55250001	55300000	0.0995251
26	32225001	32275000	0.0820494	2	160425001	160475000	0.0995084
5	105425001	105475000	0.0820433	1	121350001	121400000	0.0994974
23	13725001	13775000	0.0820423	3	90025001	90075000	0.0994292
7	56950001	57000000	0.0820075	4	61900001	61950000	0.0993578
3	176275001	176325000	0.0819899	12	15000001	15050000	0.0993563
12	74125001	74175000	0.0819882	7	100525001	100575000	0.0993408
9	35000001	35050000	0.0819506	6	69525001	69575000	0.0993298
2	235225001	235275000	0.0819293	2	91200001	91250000	0.0993287
20	75001	125000	0.08192	1	219450001	219500000	0.0993247
11	39650001	39700000	0.0818957	20	36225001	36275000	0.0993035
17	54150001	54200000	0.0818732	3	11325001	11375000	0.0992829
11	40425001	40475000	0.0818112	7	92000001	92050000	0.0992597
19	31975001	32025000	0.0817722	22	51425001	51475000	0.0992392
8	63925001	63975000	0.0817357	16	33675001	33725000	0.099237
10	37525001	37575000	0.0817323	12	7700001	7750000	0.0992279
20	18450001	18500000	0.0817134	2	101650001	101700000	0.0992185
2	163975001	164025000	0.0816113	2	95250001	95300000	0.0991841
1	55725001	55775000	0.0815803	2	78350001	78400000	0.0991787
11	39875001	39925000	0.0815677	1	241600001	241650000	0.0991639
5	21950001	22000000	0.0815642	12	20225001	20275000	0.0991594
2	100900001	100950000	0.0815526	10	42100001	42150000	0.0991369
2	111700001	111750000	0.0815157	11	41325001	41375000	0.0991273
4	55175001	55225000	0.0814717	3	161925001	161975000	0.0991029
3	186700001	186750000	0.0814609	1	243250001	243300000	0.0990859
13	42625001	42675000	0.0814491	2	82225001	82275000	0.0990797
13	51725001	51775000	0.0814422	2	195900001	195950000	0.0990551
10	37550001	37600000	0.0814247	14	14550001	14600000	0.0990504
12	79575001	79625000	0.0814206	22	19000001	19050000	0.0990253
2	153700001	153750000	0.0814121	5	78950001	79000000	0.0990246
18	46275001	46325000	0.0814041	12	20175001	20225000	0.0990066
3	115800001	115850000	0.0813772	8	64125001	64175000	0.0989564
14	47350001	47400000	0.0813077	18	49400001	49450000	0.098946
7	73350001	73400000	0.0812788	26	17400001	17450000	0.0989303
13	43450001	43500000	0.0812784	12	6775001	6825000	0.0989215
8	14175001	14225000	0.081276	12	68750001	68800000	0.0989206
2	178150001	178200000	0.0812687	23	25675001	25725000	0.0989105
8	16275001	16325000	0.0812602	4	112000001	112050000	0.0989093
5	107450001	107500000	0.0812381	22	51450001	51500000	0.0988747
10	24275001	24325000	0.0811932	4	99700001	99750000	0.09884
6	110675001	110725000	0.0811844	12	62175001	62225000	0.0987289
22	25875001	25925000	0.0811676	19	21000001	21050000	0.0987212
11	54075001	54125000	0.0811571	8	53575001	53625000	0.0987111
13	63825001	63875000	0.0811357	10	42750001	42800000	0.0986968
15	40325001	40375000	0.0811069	17	28675001	28725000	0.0986595
19	48475001	48525000	0.0810928	16	61700001	61750000	0.0986463
1	194325001	194375000	0.0810844	24	35225001	35275000	0.0986367
13	76400001	76450000	0.081073	25	41050001	41100000	0.0986063
14	9725001	9775000	0.0810704	4	68425001	68475000	0.0985931
7	87250001	87300000	0.0809992	17	37600001	37650000	0.0985736
18	21350001	21400000	0.0809749	24	18350001	18400000	0.0985672
11	31925001	31975000	0.0809615	7	91200001	91250000	0.0985524
2	133800001	133850000	0.0809373	2	63850001	63900000	0.0985044
13	51825001	51875000	0.080936	7	58950001	59000000	0.0984683
23	18950001	19000000	0.080923	3	1650001	1700000	0.0984599
19	40825001	40875000	0.0809096	6	71700001	71750000	0.0984388
5	23475001	23525000	0.0808552	3	75925001	75975000	0.0983729
23	2625001	2675000	0.0808432	2	121650001	121700000	0.0983639
11	39900001	39950000	0.0808272	2	216950001	217000000	0.0983539
11	52050001	52100000	0.0808161	4	71375001	71425000	0.0982811
16	25500001	25550000	0.0807943	19	20200001	20250000	0.098264
3	173125001	173175000	0.0807862	3	33225001	33275000	0.0982624
10	41850001	41900000	0.0807776	2	105975001	106025000	0.0982551
10	53525001	53575000	0.0807616	12	68775001	68825000	0.0982461
4	80050001	80100000	0.0807188	13	66425001	66475000	0.0982411
7	77425001	77475000	0.0806853	10	40425001	40475000	0.0982362
3	1900001	1950000	0.0806797	20	2900001	2950000	0.0982027
7	28400001	28450000	0.0806522	20	8250001	8300000	0.0981646
11	50025001	50075000	0.0806185	8	51250001	51300000	0.0981546
23	29725001	29775000	0.0806078	9	74300001	74350000	0.0981546
9	52675001	52725000	0.0806004	8	29425001	29475000	0.0981317
19	5550001	5600000	0.0805934	7	78600001	78650000	0.0981117
22	29950001	30000000	0.0805887	3	143050001	143100000	0.0980806
18	1500001	1550000	0.0805882	1	78600001	78650000	0.0980787
2	108875001	108925000	0.0805857	3	171750001	171800000	0.0980709
7	85025001	85075000	0.0805819	17	6400001	6450000	0.0980681
10	10300001	10350000	0.0805391	5	96450001	96500000	0.0980517
3	111175001	111225000	0.0805292	6	100100001	100150000	0.0980403
17	58575001	58625000	0.0804368	1	227700001	227750000	0.0979888
7	75425001	75475000	0.0803965	10	42125001	42175000	0.097984
3	170600001	170650000	0.0803955	6	27050001	27100000	0.0979657
4	82425001	82475000	0.0803876	1	226000001	226050000	0.0979513
19	3075001	3125000	0.0803771	25	11150001	11200000	0.0978964
10	42300001	42350000	0.0803323	22	37825001	37875000	0.0978933
1	214925001	214975000	0.0803129	1	225550001	225600000	0.0978071
7	78250001	78300000	0.0803108	4	95525001	95575000	0.0977771
4	100000001	100050000	0.0802506	16	31975001	32025000	0.0977694
4	20625001	20675000	0.0802425	5	84175001	84225000	0.097743
2	177775001	177825000	0.0802406	14	30700001	30750000	0.097687
7	62050001	62100000	0.0802258	16	52275001	52325000	0.0976403
2	199750001	199800000	0.0802128	3	61225001	61275000	0.0976213
3	185750001	185800000	0.0802114	13	22150001	22200000	0.0975964
8	78125001	78175000	0.0801773	12	57950001	58000000	0.0975523
11	50525001	50575000	0.0801605	1	155675001	155725000	0.0975411
5	4300001	4350000	0.0801521	16	65050001	65100000	0.0974532
10	81700001	81750000	0.0801327	8	21225001	21275000	0.0974462
1	55800001	55850000	0.08011	3	18075001	18125000	0.0974145
3	16350001	16400000	0.0800757	3	155200001	155250000	0.0973973
13	47750001	47800000	0.0800725	2	99300001	99350000	0.0973897
3	178000001	178050000	0.0800543	14	47525001	47575000	0.0973829
8	52350001	52400000	0.08005	9	76075001	76125000	0.0973228
4	49625001	49675000	0.0800497	1	91200001	91250000	0.0973196
24	33650001	33700000	0.0800224	3	90575001	90625000	0.0972947
26	40300001	40350000	0.0800149	6	77900001	77950000	0.0972884
19	52300001	52350000	0.0799997	1	120100001	120150000	0.0972843
3	212175001	212225000	0.0799884	4	91800001	91850000	0.0972338
9	11650001	11700000	0.0799842	13	24750001	24800000	0.0971376
17	61600001	61650000	0.0799772	3	203425001	203475000	0.0971156
4	44350001	44400000	0.0799757	18	27900001	27950000	0.0971119
1	156575001	156625000	0.0799703	13	82750001	82800000	0.0971082
7	70450001	70500000	0.0799589	1	173000001	173050000	0.0970628
26	18450001	18500000	0.079947	8	20800001	20850000	0.0970334
10	81750001	81800000	0.0799135	4	62450001	62500000	0.09699
1	183600001	183650000	0.0798888	5	39425001	39475000	0.0969836
22	21350001	21400000	0.0798884	1	243400001	243450000	0.0969769
6	23950001	24000000	0.0798602	7	100625001	100675000	0.096969
8	55225001	55275000	0.0798559	4	3675001	3725000	0.0969662
10	24875001	24925000	0.0798324	1	241550001	241600000	0.0969583
8	83025001	83075000	0.0798157	1	19675001	19725000	0.0969507
6	20100001	20150000	0.0798097	3	203300001	203350000	0.0968975
1	212625001	212675000	0.0798052	1	242850001	242900000	0.0968684
16	5800001	5850000	0.0797713	2	138325001	138375000	0.0968626
5	4700001	4750000	0.079761	7	52200001	52250000	0.096843
3	142050001	142100000	0.0797421	8	73350001	73400000	0.0968366
26	31700001	31750000	0.0797344	11	49000001	49050000	0.0967969
22	12575001	12625000	0.0797276	2	78425001	78475000	0.0967966
8	78500001	78550000	0.0796991	23	26275001	26325000	0.0966869
2	50500001	50550000	0.0796989	3	203225001	203275000	0.0965874
10	41700001	41750000	0.0796816	7	64275001	64325000	0.096585
22	20200001	20250000	0.0796755	1	33775001	33825000	0.0965809
7	61200001	61250000	0.079639	17	53200001	53250000	0.0965516
2	167875001	167925000	0.0796235	2	161125001	161175000	0.0965314
2	140775001	140825000	0.0796174	1	255600001	255650000	0.0965294
11	50000001	50050000	0.0796153	2	96500001	96550000	0.0965262
1	100725001	100775000	0.0795814	7	78425001	78475000	0.0965085
2	173750001	173800000	0.0795807	7	14450001	14500000	0.0964055
20	1550001	1600000	0.0795687	1	136100001	136150000	0.0963894
1	117600001	117650000	0.0795351	13	35925001	35975000	0.0963663
8	79900001	79950000	0.0795338	10	63150001	63200000	0.0963442
8	78775001	78825000	0.0795271	1	41325001	41375000	0.0963058
2	137525001	137575000	0.0795226	4	106200001	106250000	0.09628
2	190700001	190750000	0.0794864	3	36725001	36775000	0.0962778
16	45100001	45150000	0.0794627	2	24875001	24925000	0.0962704
16	43075001	43125000	0.0794444	1	2750001	2800000	0.0962478
4	92975001	93025000	0.0794389	25	20625001	20675000	0.0962014
10	83550001	83600000	0.0794147	12	17050001	17100000	0.0962006
2	20275001	20325000	0.0794065	3	179900001	179950000	0.0961934
14	50425001	50475000	0.0794027	2	223325001	223375000	0.0961816
13	75025001	75075000	0.0793975	4	108275001	108325000	0.0961309
11	51450001	51500000	0.0793948	19	47450001	47500000	0.096115
7	28375001	28425000	0.0793276	9	94750001	94800000	0.0960791
4	102525001	102575000	0.0793276	17	30975001	31025000	0.0960742
4	81525001	81575000	0.0793159	3	222625001	222675000	0.0960717
13	15050001	15100000	0.079307	13	22225001	22275000	0.0960643
20	25500001	25550000	0.0792852	26	13975001	14025000	0.0959946
7	87200001	87250000	0.0792777	25	20950001	21000000	0.0959645
9	93925001	93975000	0.079271	1	198225001	198275000	0.09595
2	146825001	146875000	0.0792283	13	54750001	54800000	0.0958919
2	167900001	167950000	0.0792267	9	79925001	79975000	0.0958836
5	83300001	83350000	0.0792021	14	19325001	19375000	0.095846
8	83050001	83100000	0.0791961	4	9600001	9650000	0.0958424
4	57000001	57050000	0.0791947	4	88600001	88650000	0.0958363
2	236450001	236500000	0.0791351	2	73125001	73175000	0.0957971
3	124400001	124450000	0.0791292	2	21725001	21775000	0.0957862
25	24575001	24625000	0.0791247	2	185700001	185750000	0.0957752
5	6375001	6425000	0.0791101	26	1425001	1475000	0.0957699
7	47675001	47725000	0.0790709	3	66700001	66750000	0.0957665
8	11550001	11600000	0.0789937	15	29500001	29550000	0.0957482
8	4025001	4075000	0.0789852	2	33225001	33275000	0.0957359
2	173725001	173775000	0.078935	5	25525001	25575000	0.0957176
19	43525001	43575000	0.0788892	2	90450001	90500000	0.0957122
19	42225001	42275000	0.0788655	14	2750001	2800000	0.0956862
18	49700001	49750000	0.0787942	19	11725001	11775000	0.0956463
4	45325001	45375000	0.0787481	15	5300001	5350000	0.0956434
9	52425001	52475000	0.0787188	2	159075001	159125000	0.0956365
2	159925001	159975000	0.0786992	12	70725001	70775000	0.095635
24	4125001	4175000	0.0786928	22	5850001	5900000	0.0956276
10	85525001	85575000	0.0786745	5	84200001	84250000	0.0956177
10	43600001	43650000	0.0786531	16	16900001	16950000	0.0956076
23	4500001	4550000	0.0786429	16	8825001	8875000	0.0955976
2	101000001	101050000	0.0786285	23	14350001	14400000	0.0955917
5	100100001	100150000	0.0786274	1	8875001	8925000	0.0955842
1	50950001	51000000	0.0786164	10	29625001	29675000	0.0955632
2	232875001	232925000	0.0785518	1	240500001	240550000	0.0955081
3	212450001	212500000	0.078542	5	80250001	80300000	0.0954917
1	46775001	46825000	0.0785387	1	191875001	191925000	0.0954764
1	207475001	207525000	0.0785119	3	207300001	207350000	0.0954519
12	72850001	72900000	0.0784984	2	39525001	39575000	0.0954514
5	9325001	9375000	0.078489	21	2875001	2925000	0.0954354
13	47825001	47875000	0.078489	9	3550001	3600000	0.095427
7	2850001	2900000	0.078483	26	13950001	14000000	0.0954155
12	66225001	66275000	0.0784761	13	27600001	27650000	0.0953877
16	16200001	16250000	0.0784517	2	52075001	52125000	0.0953747
22	22725001	22775000	0.0784427	2	3400001	3450000	0.0953566
23	53825001	53875000	0.07844	2	66925001	66975000	0.095273
7	61450001	61500000	0.0784355	19	22050001	22100000	0.095246
12	79175001	79225000	0.0784287	22	2750001	2800000	0.09523
3	153425001	153475000	0.078414	10	23075001	23125000	0.095228
2	149225001	149275000	0.0783512	3	164675001	164725000	0.0952111
6	24650001	24700000	0.07835	1	15800001	15850000	0.0951997
1	210350001	210400000	0.0783479	2	78375001	78425000	0.095177
7	88100001	88150000	0.0783276	7	7200001	7250000	0.0951532
18	55950001	56000000	0.078326	1	120725001	120775000	0.095145
19	54500001	54550000	0.0783124	1	265800001	265850000	0.0951398
3	56850001	56900000	0.0782908	6	103450001	103500000	0.0951166
5	13050001	13100000	0.0782882	2	170750001	170800000	0.095113
26	30250001	30300000	0.0782869	2	58600001	58650000	0.0950924
4	120025001	120075000	0.0782821	22	51475001	51525000	0.0950857
19	55175001	55225000	0.0782614	7	66850001	66900000	0.095067
5	91775001	91825000	0.0782221	3	2875001	2925000	0.0950611
4	92375001	92425000	0.0782086	23	30250001	30300000	0.0950358
8	19575001	19625000	0.0782022	13	82825001	82875000	0.0949793
10	24800001	24850000	0.0781897	26	20000001	20050000	0.0949463
5	72450001	72500000	0.0781593	1	185750001	185800000	0.0949377
23	52475001	52525000	0.0781536	3	44050001	44100000	0.0949038
7	99575001	99625000	0.0781519	18	33375001	33425000	0.0949007
2	199775001	199825000	0.0781502	1	238750001	238800000	0.0948639
8	19600001	19650000	0.078129	2	108025001	108075000	0.0948599
3	173100001	173150000	0.0780924	22	48425001	48475000	0.0948586
19	24475001	24525000	0.0780809	8	56475001	56525000	0.0948362
2	186625001	186675000	0.078025	1	173425001	173475000	0.0948186
9	94000001	94050000	0.0780237	10	47450001	47500000	0.0947933
20	33700001	33750000	0.0780161	17	6425001	6475000	0.0947677
2	27775001	27825000	0.0780143	5	90900001	90950000	0.0947507
13	48400001	48450000	0.0780106	4	85400001	85450000	0.0947467
4	80075001	80125000	0.0779829	10	41450001	41500000	0.0947393
2	149575001	149625000	0.0779775	15	3575001	3625000	0.0947115
11	41325001	41375000	0.0779703	24	21775001	21825000	0.0946944
4	90325001	90375000	0.0779615	24	33775001	33825000	0.0946563
1	207450001	207500000	0.0779429	26	19850001	19900000	0.094656
14	55000001	55050000	0.0779428	1	185850001	185900000	0.094638
18	32675001	32725000	0.0779265	1	131700001	131750000	0.0946056
18	40225001	40275000	0.0779146	18	28625001	28675000	0.0946028
16	46825001	46875000	0.0778893	2	96525001	96575000	0.0945966
2	236250001	236300000	0.0778648	11	9650001	9700000	0.0945853
19	33575001	33625000	0.0778269	19	1200001	1250000	0.09458
5	23500001	23550000	0.0778204	2	209550001	209600000	0.0945742
2	79450001	79500000	0.0777783	2	228325001	228375000	0.0945736
1	276425001	276475000	0.077778	7	69725001	69775000	0.0945642
2	144175001	144225000	0.0777448	22	37800001	37850000	0.09454
3	190100001	190150000	0.077741	6	57400001	57450000	0.0945073
1	207550001	207600000	0.0777389	7	69700001	69750000	0.0945072
16	15400001	15450000	0.077719	15	3450001	3500000	0.094474
9	61275001	61325000	0.0777067	2	228350001	228400000	0.0944725
7	44925001	44975000	0.0777018	3	62750001	62800000	0.0944643
10	47400001	47450000	0.0776955	17	42750001	42800000	0.0944617
2	218075001	218125000	0.077661	3	78750001	78800000	0.0944111
16	27025001	27075000	0.0776581	7	85525001	85575000	0.0944059
1	252900001	252950000	0.0776327	1	24450001	24500000	0.094397
4	66350001	66400000	0.0776086	2	216800001	216850000	0.0943853
24	13050001	13100000	0.0776073	1	149125001	149175000	0.0943552
1	51800001	51850000	0.0775793	2	118150001	118200000	0.0943531
24	26725001	26775000	0.0775738	9	48450001	48500000	0.0943468
11	52400001	52450000	0.077542	14	9375001	9425000	0.094335
1	161050001	161100000	0.0775315	5	85975001	86025000	0.0943287
2	185900001	185950000	0.0775246	1	265775001	265825000	0.0942959
2	108950001	109000000	0.07751	7	51125001	51175000	0.0942853
13	43100001	43150000	0.0775002	8	46500001	46550000	0.0942763
1	114775001	114825000	0.077486	4	89450001	89500000	0.0942756
1	62725001	62775000	0.0774821	17	57900001	57950000	0.0942205
1	135225001	135275000	0.0774745	15	74200001	74250000	0.0942076
1	207500001	207550000	0.0774725	2	189200001	189250000	0.0942019
22	39375001	39425000	0.0774619	1	222925001	222975000	0.0941754
17	32850001	32900000	0.0774587	26	40275001	40325000	0.0941635
13	37600001	37650000	0.0774324	13	27125001	27175000	0.0941572
7	84400001	84450000	0.0774296	1	247825001	247875000	0.0941555
2	163575001	163625000	0.077417	2	121125001	121175000	0.094063
3	210300001	210350000	0.0773977	2	166025001	166075000	0.09404
13	74700001	74750000	0.0773831	2	99225001	99275000	0.0939759
8	81550001	81600000	0.0773654	9	45475001	45525000	0.0939697
15	51150001	51200000	0.0773571	4	36575001	36625000	0.0938949
10	65825001	65875000	0.0773392	13	72600001	72650000	0.0938889
10	32025001	32075000	0.077316	4	71100001	71150000	0.0938706
3	207350001	207400000	0.0773095	22	10200001	10250000	0.0938587
1	87650001	87700000	0.0772978	23	41450001	41500000	0.0938577
15	46500001	46550000	0.0772927	26	19975001	20025000	0.0938193
7	14500001	14550000	0.0772407	5	59200001	59250000	0.0938128
12	47850001	47900000	0.0772233	2	186500001	186550000	0.0938056
4	92500001	92550000	0.077223	6	83125001	83175000	0.0937157
8	24650001	24700000	0.0772225	24	21975001	22025000	0.093701
17	54125001	54175000	0.0772053	17	18625001	18675000	0.0936989
2	160950001	161000000	0.0771404	23	46775001	46825000	0.0936204
2	228675001	228725000	0.0771224	23	31050001	31100000	0.0936029
1	43050001	43100000	0.0771112	2	84525001	84575000	0.0935971
5	102175001	102225000	0.0770899	10	40725001	40775000	0.0935869
10	42000001	42050000	0.0770625	3	218050001	218100000	0.0935657
7	85225001	85275000	0.0770581	5	58375001	58425000	0.0935477
11	3750001	3800000	0.0770416	15	57300001	57350000	0.0935371
6	24675001	24725000	0.0770326	4	85375001	85425000	0.0935296
10	25050001	25100000	0.0770027	23	20425001	20475000	0.0935258
2	79425001	79475000	0.0769795	17	53175001	53225000	0.0935218
26	21200001	21250000	0.0769764	2	179600001	179650000	0.093519
4	86025001	86075000	0.0769671	1	161250001	161300000	0.0935151
19	39100001	39150000	0.0769593	2	24900001	24950000	0.0935084
2	219400001	219450000	0.0769446	22	19875001	19925000	0.0934934
9	25825001	25875000	0.0769426	10	40925001	40975000	0.0934807
5	87875001	87925000	0.0769414	7	89775001	89825000	0.0934581
6	103075001	103125000	0.0769101	14	27550001	27600000	0.0934465
17	34950001	35000000	0.07691	20	3125001	3175000	0.0934294
20	23250001	23300000	0.0769064	7	92050001	92100000	0.0934278
19	52325001	52375000	0.0768929	16	67675001	67725000	0.0934268
10	200001	250000	0.0768928	5	9775001	9825000	0.0934213
3	210325001	210375000	0.0768769	1	233450001	233500000	0.093394
14	9675001	9725000	0.0768699	6	66100001	66150000	0.0933679
12	50800001	50850000	0.0768441	2	64075001	64125000	0.0933586
19	45600001	45650000	0.076829	7	81775001	81825000	0.0933429
5	4750001	4800000	0.0768174	10	1575001	1625000	0.0933038
4	102500001	102550000	0.0768122	2	247800001	247850000	0.0933028
4	76700001	76750000	0.0768004	25	16900001	16950000	0.0933004
2	148475001	148525000	0.0767799	6	32100001	32150000	0.0933001
18	33350001	33400000	0.0767798	2	161075001	161125000	0.0932967
8	89000001	89050000	0.0767562	2	6725001	6775000	0.0932454
17	34900001	34950000	0.0767476	2	127200001	127250000	0.093199
21	13375001	13425000	0.0767461	2	63400001	63450000	0.0931962
4	91775001	91825000	0.0767341	12	70175001	70225000	0.0931889
2	100925001	100975000	0.076734	9	79900001	79950000	0.0931591
20	13250001	13300000	0.0767136	21	17900001	17950000	0.093136
8	24375001	24425000	0.0767022	3	151575001	151625000	0.093094
13	14800001	14850000	0.076655	23	25700001	25750000	0.0930903
3	16375001	16425000	0.0766187	2	170975001	171025000	0.0930699
9	89100001	89150000	0.0766057	2	93125001	93175000	0.0930621
10	45450001	45500000	0.0765919	12	60025001	60075000	0.0930333
13	82550001	82600000	0.0765776	2	99200001	99250000	0.0930319
1	213950001	214000000	0.0765719	2	90400001	90450000	0.0930208
2	151875001	151925000	0.0765561	2	107725001	107775000	0.0930058
9	35825001	35875000	0.0765483	8	4325001	4375000	0.0929996
23	52950001	53000000	0.0765365	5	18575001	18625000	0.0929964
10	6100001	6150000	0.0765241	9	89850001	89900000	0.0929679
20	2125001	2175000	0.0765004	4	62475001	62525000	0.0929605
10	59475001	59525000	0.07649	16	65075001	65125000	0.092951
23	32675001	32725000	0.0764763	24	31500001	31550000	0.0929329
23	53700001	53750000	0.0764744	6	100125001	100175000	0.0929261
12	71250001	71300000	0.0764481	4	23300001	23350000	0.0929248
2	149550001	149600000	0.0764403	4	3300001	3350000	0.0929094
2	237050001	237100000	0.0764369	17	25600001	25650000	0.0929069
4	20600001	20650000	0.0763598	21	46900001	46950000	0.0928755
7	58900001	58950000	0.0763495	7	78825001	78875000	0.0928392
26	39500001	39550000	0.076333	2	54000001	54050000	0.0928333
5	60050001	60100000	0.0763326	5	39450001	39500000	0.0928054
10	48525001	48575000	0.0763278	9	3525001	3575000	0.0928004
10	8550001	8600000	0.0763166	7	60100001	60150000	0.0928002
18	55925001	55975000	0.0763037	2	91225001	91275000	0.0927912
4	85650001	85700000	0.0762749	10	12450001	12500000	0.0927802
20	11125001	11175000	0.0762667	7	78525001	78575000	0.0927753
7	58925001	58975000	0.0762624	4	88625001	88675000	0.0927516
3	194225001	194275000	0.0762525	2	227225001	227275000	0.0927282
8	43050001	43100000	0.0762465	5	81350001	81400000	0.0927182
2	220800001	220850000	0.0762443	2	99325001	99375000	0.0927158
2	229700001	229750000	0.076224	23	31750001	31800000	0.0927152
10	76350001	76400000	0.0762105	5	66800001	66850000	0.0926922
14	13600001	13650000	0.0762079	22	34025001	34075000	0.0926509
4	71000001	71050000	0.0761757	2	28475001	28525000	0.0926433
25	10175001	10225000	0.0761452	8	56375001	56425000	0.0926397
7	83050001	83100000	0.0761258	1	137400001	137450000	0.0926206
2	186175001	186225000	0.0761129	2	205650001	205700000	0.0925958
1	207375001	207425000	0.0760924	4	62250001	62300000	0.0925568
17	44925001	44975000	0.0760914	5	71575001	71625000	0.0925154
7	56225001	56275000	0.0760764	7	73425001	73475000	0.0925087
2	174300001	174350000	0.0760763	9	45400001	45450000	0.092506
23	52675001	52725000	0.0760572	7	52825001	52875000	0.092487
1	248050001	248100000	0.0760419	20	7950001	8000000	0.0924314
3	171975001	172025000	0.0760414	2	189175001	189225000	0.0924253
18	51175001	51225000	0.0760355	7	52025001	52075000	0.092409
2	36875001	36925000	0.0760318	2	6700001	6750000	0.0924013
2	236275001	236325000	0.0760149	5	56475001	56525000	0.0923985
20	26400001	26450000	0.076014	4	6675001	6725000	0.0923888
4	42150001	42200000	0.0760121	8	20700001	20750000	0.0923661
2	53100001	53150000	0.0760114	21	45750001	45800000	0.0923197
8	22400001	22450000	0.0760071	2	65375001	65425000	0.0922968
1	59550001	59600000	0.0759875	4	22900001	22950000	0.0922717
8	72400001	72450000	0.0759584	16	55275001	55325000	0.0922656
2	37550001	37600000	0.0759289	3	21475001	21525000	0.0922576
11	40500001	40550000	0.0759255	5	71975001	72025000	0.0922206
4	42100001	42150000	0.0759174	23	38025001	38075000	0.0922177
1	47700001	47750000	0.0759167	10	27200001	27250000	0.0921844
1	237600001	237650000	0.0759046	5	52525001	52575000	0.0921615
7	56200001	56250000	0.0758872	2	50775001	50825000	0.0921612
10	32200001	32250000	0.0758621	14	2725001	2775000	0.0921353
11	39700001	39750000	0.0758488	24	35250001	35300000	0.0921276
13	64375001	64425000	0.075836	25	700001	750000	0.0921253
2	149200001	149250000	0.0758288	25	16850001	16900000	0.0921006
1	46800001	46850000	0.0758219	12	70750001	70800000	0.0920722
3	212750001	212800000	0.0758104	3	206950001	207000000	0.0920586
9	73550001	73600000	0.0757989	2	195800001	195850000	0.0920522
4	41975001	42025000	0.0757835	14	33125001	33175000	0.0920483
7	82325001	82375000	0.0757771	2	4250001	4300000	0.092047
8	3975001	4025000	0.0757562	2	220050001	220100000	0.0920447
15	63975001	64025000	0.0757501	6	80075001	80125000	0.0920232
2	164100001	164150000	0.0757457	1	223075001	223125000	0.0919952
6	16950001	17000000	0.0757417	1	138650001	138700000	0.0919695
7	82975001	83025000	0.0757244	12	21425001	21475000	0.0919452
8	49650001	49700000	0.0757142	18	31625001	31675000	0.0919259
4	83150001	83200000	0.0757054	3	146675001	146725000	0.0918873
4	102550001	102600000	0.0756746	3	203200001	203250000	0.0918862
2	35925001	35975000	0.0756707	8	51225001	51275000	0.091833
15	3775001	3825000	0.0756681	2	228000001	228050000	0.0918144
22	51350001	51400000	0.0756563	6	59450001	59500000	0.0917826
3	166975001	167025000	0.0756511	12	19900001	19950000	0.0917773
8	66550001	66600000	0.0756494	17	57925001	57975000	0.0917573
23	58275001	58325000	0.0756364	9	94700001	94750000	0.0917408
11	52100001	52150000	0.0756144	16	43775001	43825000	0.091736
13	54475001	54525000	0.0756136	26	1925001	1975000	0.0917322
23	53475001	53525000	0.0756064	6	33800001	33850000	0.0917272
18	26250001	26300000	0.0755477	2	91150001	91200000	0.0917182
5	89475001	89525000	0.0755026	11	22850001	22900000	0.0916929
1	114275001	114325000	0.0754921	4	97900001	97950000	0.0916884
3	145175001	145225000	0.075469	10	26625001	26675000	0.0916628
23	4800001	4850000	0.0754467	7	37125001	37175000	0.0916099
3	111150001	111200000	0.075437	2	114725001	114775000	0.0915396
11	48425001	48475000	0.0754167	21	41550001	41600000	0.0915363
22	21375001	21425000	0.0753931	1	80550001	80600000	0.0914849
24	24700001	24750000	0.0753859	15	37675001	37725000	0.0914847
4	67750001	67800000	0.0753719	15	20325001	20375000	0.0914772
16	26400001	26450000	0.0753705	13	82575001	82625000	0.091468
26	2725001	2775000	0.0753661	2	51875001	51925000	0.0914558
3	212475001	212525000	0.075332	6	69450001	69500000	0.0914509
2	85725001	85775000	0.0753259	2	126225001	126275000	0.0914378
7	71025001	71075000	0.0753242	7	51400001	51450000	0.0914368
11	53425001	53475000	0.0753163	10	28100001	28150000	0.0914324
12	28075001	28125000	0.0753069	9	27500001	27550000	0.0914183
10	54350001	54400000	0.0753032	2	61475001	61525000	0.0914156
9	44850001	44900000	0.0752974	1	188625001	188675000	0.0913956
15	47175001	47225000	0.0752658	23	14625001	14675000	0.0913717
24	18725001	18775000	0.0752557	2	91175001	91225000	0.0913375
1	23950001	24000000	0.0752382	10	19250001	19300000	0.0913373
17	22425001	22475000	0.0752376	7	28075001	28125000	0.0913298
10	32550001	32600000	0.0752168	6	78350001	78400000	0.0913131
17	32900001	32950000	0.0751874	3	158250001	158300000	0.0913062
5	4725001	4775000	0.075164	1	156175001	156225000	0.0912973
10	225001	275000	0.075161	2	59800001	59850000	0.0912537
4	37050001	37100000	0.0751559	5	104125001	104175000	0.0912516
22	30225001	30275000	0.0751377	3	64575001	64625000	0.0912468
26	36425001	36475000	0.075127	1	245675001	245725000	0.0912324
23	9575001	9625000	0.0751234	4	36550001	36600000	0.0912165
5	107475001	107525000	0.0751169	11	22825001	22875000	0.0911537
13	75000001	75050000	0.0750929	4	99000001	99050000	0.0911522
5	5425001	5475000	0.0750921	19	47850001	47900000	0.0911472
3	210625001	210675000	0.0750648	10	36025001	36075000	0.0911217
2	31575001	31625000	0.0750351	2	206675001	206725000	0.0910921
2	73050001	73100000	0.075032	15	3275001	3325000	0.0910839
19	46125001	46175000	0.0750295	2	161100001	161150000	0.0910749
3	101125001	101175000	0.0750237	14	17650001	17700000	0.0910646
12	3325001	3375000	0.0750102	1	19725001	19775000	0.0910492
12	79625001	79675000	0.0749824	14	37350001	37400000	0.0910455
23	4775001	4825000	0.0749483	7	65725001	65775000	0.09103
2	112425001	112475000	0.074942	19	11625001	11675000	0.0910173
7	94275001	94325000	0.0749291	14	47500001	47550000	0.0909999
19	59275001	59325000	0.0749289	4	4000001	4050000	0.0909494
16	26825001	26875000	0.0749123	23	20275001	20325000	0.090936
1	234475001	234525000	0.074881	5	33850001	33900000	0.0909284
17	44950001	45000000	0.0748657	26	14475001	14525000	0.0908846
9	94025001	94075000	0.0748605	2	61200001	61250000	0.0908786
7	35500001	35550000	0.0748318	5	52650001	52700000	0.0908743
8	49625001	49675000	0.0748254	22	11675001	11725000	0.0908714
3	199750001	199800000	0.0748241	2	238200001	238250000	0.0908584
18	35225001	35275000	0.0748176	15	35625001	35675000	0.0908558
23	15125001	15175000	0.0748115	24	22025001	22075000	0.0908216
19	30625001	30675000	0.074811	5	66925001	66975000	0.0908108
2	220150001	220200000	0.0748103	12	75700001	75750000	0.0908013
3	118250001	118300000	0.0748008	24	19000001	19050000	0.0907943
26	2925001	2975000	0.0747963	6	78225001	78275000	0.0907618
4	91150001	91200000	0.0747887	2	39400001	39450000	0.0907519
3	201575001	201625000	0.0747883	6	103425001	103475000	0.0907447
26	19025001	19075000	0.0747875	18	33400001	33450000	0.0907352
14	13550001	13600000	0.0747792	4	15350001	15400000	0.0907329
8	68525001	68575000	0.0747785	2	93100001	93150000	0.0907122
2	245675001	245725000	0.074777	18	54825001	54875000	0.0906897
9	53150001	53200000	0.0747595	5	52725001	52775000	0.0906892
3	100300001	100350000	0.0747452	4	22925001	22975000	0.0906833
1	214825001	214875000	0.0747194	24	33950001	34000000	0.0906705
8	35450001	35500000	0.0747002	8	60550001	60600000	0.0906515
10	52700001	52750000	0.0746874	5	78075001	78125000	0.0906452
1	248075001	248125000	0.0746811	22	51400001	51450000	0.0906277
12	72875001	72925000	0.0746503	1	135100001	135150000	0.0906125
11	56775001	56825000	0.0746373	16	47200001	47250000	0.0905892
1	272575001	272625000	0.0746322	15	70675001	70725000	0.0905857
6	69800001	69850000	0.0746093	16	70325001	70375000	0.0905411
11	48775001	48825000	0.0745895	12	32350001	32400000	0.090527
10	32675001	32725000	0.0745811	4	52100001	52150000	0.0905031
2	36000001	36050000	0.0745574	4	3650001	3700000	0.0904904
16	26875001	26925000	0.0745226	22	26075001	26125000	0.0904812
1	252925001	252975000	0.0745199	3	215250001	215300000	0.0904792
19	47125001	47175000	0.0745189	2	59825001	59875000	0.0904249
4	45425001	45475000	0.0744933	2	196050001	196100000	0.0904123
3	171125001	171175000	0.0744689	25	11175001	11225000	0.0904
23	5225001	5275000	0.0744605	7	51375001	51425000	0.0903695
1	221925001	221975000	0.0744523	4	43475001	43525000	0.0903508
10	44025001	44075000	0.074451	2	64500001	64550000	0.0903462
11	350001	400000	0.0744492	11	9625001	9675000	0.0903374
6	43300001	43350000	0.0744324	24	20500001	20550000	0.0903356
12	17375001	17425000	0.0744055	2	35475001	35525000	0.0902862
3	181175001	181225000	0.0744014	5	96400001	96450000	0.0902855
4	79300001	79350000	0.0743838	1	77825001	77875000	0.0902794
2	149000001	149050000	0.074375	14	9350001	9400000	0.0902653
7	85050001	85100000	0.0743735	10	75900001	75950000	0.0902428
18	35725001	35775000	0.0743693	1	2800001	2850000	0.0902256
2	171600001	171650000	0.0743682	6	34775001	34825000	0.0902173
2	39375001	39425000	0.0743381	3	158300001	158350000	0.0902106
12	21400001	21450000	0.0743363	18	275001	325000	0.0902051
1	91000001	91050000	0.0743263	3	151600001	151650000	0.0901964
10	58875001	58925000	0.0742961	1	194075001	194125000	0.0901873
4	96275001	96325000	0.0742958	10	27825001	27875000	0.0901402
6	24625001	24675000	0.0742936	7	82050001	82100000	0.090109
2	35825001	35875000	0.0742845	1	120650001	120700000	0.0901059
23	53500001	53550000	0.074276	22	43650001	43700000	0.0900993
2	146300001	146350000	0.0742634	6	1675001	1725000	0.0900781
9	49575001	49625000	0.0742497	9	89975001	90025000	0.090063
5	7750001	7800000	0.0742409	1	113700001	113750000	0.0900545
26	39775001	39825000	0.0742276	13	3000001	3050000	0.0899976
7	46825001	46875000	0.0742151	16	33700001	33750000	0.0899803
1	181750001	181800000	0.074199	19	23775001	23825000	0.0899754
1	53350001	53400000	0.0741743	16	17250001	17300000	0.0899673
20	2100001	2150000	0.0741463	3	194350001	194400000	0.0899671
2	228175001	228225000	0.0741402	3	72100001	72150000	0.0899436
15	23025001	23075000	0.074102	26	12950001	13000000	0.0899428
11	30825001	30875000	0.0740799	1	259575001	259625000	0.0899421
2	108400001	108450000	0.0740722	2	175125001	175175000	0.0899167
19	9450001	9500000	0.0740619	1	243225001	243275000	0.0898936
1	275350001	275400000	0.0740562	8	16200001	16250000	0.0898741
9	11625001	11675000	0.0740344	24	33750001	33800000	0.0898493
10	37975001	38025000	0.0740324	17	22750001	22800000	0.0898459
9	23450001	23500000	0.074027	2	41150001	41200000	0.0898351
13	64000001	64050000	0.0740211	7	52850001	52900000	0.0898294
22	30500001	30550000	0.0740179	15	11150001	11200000	0.0898089
18	35700001	35750000	0.0739952	17	35350001	35400000	0.0897841
3	171925001	171975000	0.0739898	9	89675001	89725000	0.0897664
12	43450001	43500000	0.0739724	13	66400001	66450000	0.0897652
9	22450001	22500000	0.0739567	3	164725001	164775000	0.0897649
4	80725001	80775000	0.0739381	5	107525001	107575000	0.0897539
10	8725001	8775000	0.0739367	10	84575001	84625000	0.0897161
24	26875001	26925000	0.0739233	7	13750001	13800000	0.0897106
3	101225001	101275000	0.0739112	2	130475001	130525000	0.089704
23	49325001	49375000	0.0738928	1	223050001	223100000	0.0896695
7	90175001	90225000	0.0738773	9	89700001	89750000	0.0896041
2	237075001	237125000	0.0738418	4	69925001	69975000	0.0895925
2	150001	200000	0.0738409	11	28825001	28875000	0.08958
3	174250001	174300000	0.0738387	8	40925001	40975000	0.0895473
2	35900001	35950000	0.0738334	8	4350001	4400000	0.0895097
14	30125001	30175000	0.0738145	13	3775001	3825000	0.0895025
3	102000001	102050000	0.0737906	11	16700001	16750000	0.0894898
10	9125001	9175000	0.0737753	7	17850001	17900000	0.0894879
22	26175001	26225000	0.0737593	3	133250001	133300000	0.0894754
23	4825001	4875000	0.0737493	18	6800001	6850000	0.08946
6	23725001	23775000	0.073746	24	17325001	17375000	0.0894518
2	173675001	173725000	0.0737453	1	258100001	258150000	0.0893366
16	26800001	26850000	0.0737094	2	116250001	116300000	0.0893142
2	232300001	232350000	0.0736818	5	13575001	13625000	0.0893139
24	37875001	37925000	0.0736768	3	119900001	119950000	0.0892707
7	29650001	29700000	0.0736547	3	75375001	75425000	0.0892505
6	83200001	83250000	0.0736356	1	195300001	195350000	0.0892448
7	63050001	63100000	0.0736058	2	55650001	55700000	0.089236
10	7650001	7700000	0.0735831	15	32525001	32575000	0.0892269
10	47375001	47425000	0.073573	5	71900001	71950000	0.0892194
11	39575001	39625000	0.0735715	8	41900001	41950000	0.0891574
7	88675001	88725000	0.0735701	11	10850001	10900000	0.0891422
8	52375001	52425000	0.0735688	10	42200001	42250000	0.0891371
10	58825001	58875000	0.0735573	3	161475001	161525000	0.0891284
19	50575001	50625000	0.0735562	2	116275001	116325000	0.0891264
19	17050001	17100000	0.0735545	21	10300001	10350000	0.0891168
13	75300001	75350000	0.0735437	3	60225001	60275000	0.0891136
2	50700001	50750000	0.0735389	1	237175001	237225000	0.0891079
22	30600001	30650000	0.0735162	18	27875001	27925000	0.0890972
9	14750001	14800000	0.0735121	4	53275001	53325000	0.089081
11	46125001	46175000	0.0735077	26	19925001	19975000	0.089081
24	37900001	37950000	0.0734801	1	208850001	208900000	0.0890752
12	79650001	79700000	0.0734777	22	22700001	22750000	0.0890739
2	187425001	187475000	0.0734737	1	192125001	192175000	0.0890719
2	100975001	101025000	0.073464	2	249150001	249200000	0.0890603
11	51575001	51625000	0.0734513	10	29675001	29725000	0.0890522
19	2650001	2700000	0.0734443	26	15225001	15275000	0.0890479
19	54475001	54525000	0.0734363	13	42700001	42750000	0.0890415
18	56475001	56525000	0.0734361	12	19175001	19225000	0.0890344
3	16325001	16375000	0.0734313	16	71150001	71200000	0.0890175
23	49400001	49450000	0.0734309	1	161300001	161350000	0.0889983
10	81550001	81600000	0.0734288	17	29350001	29400000	0.0889952
11	49100001	49150000	0.0734176	1	255325001	255375000	0.0889725
14	9850001	9900000	0.0734156	2	108775001	108825000	0.0889707
5	19025001	19075000	0.0734072	12	36825001	36875000	0.088966
11	53925001	53975000	0.0734047	2	206700001	206750000	0.0889232
23	11600001	11650000	0.0733701	16	28475001	28525000	0.0889177
3	15800001	15850000	0.0733695	16	44625001	44675000	0.088885
16	57225001	57275000	0.0733559	3	155525001	155575000	0.0888548
23	53200001	53250000	0.0733518	22	37350001	37400000	0.0888291
2	138175001	138225000	0.0733514	10	26550001	26600000	0.0888267
13	64300001	64350000	0.0733503	26	36375001	36425000	0.0888263
1	259575001	259625000	0.0733401	5	104825001	104875000	0.0887592
4	45350001	45400000	0.0733326	14	2775001	2825000	0.0887541
3	186750001	186800000	0.0733325	7	51425001	51475000	0.0887474
24	19750001	19800000	0.0732595	19	20975001	21025000	0.0887321
17	45600001	45650000	0.0732462	1	33200001	33250000	0.0887311
24	23875001	23925000	0.0732458	22	42775001	42825000	0.0887269
2	6250001	6300000	0.0732428	4	36625001	36675000	0.088725
2	142550001	142600000	0.0732347	3	157575001	157625000	0.0887113
1	207950001	208000000	0.0732134	9	76300001	76350000	0.0887076
3	1850001	1900000	0.0731921	2	95350001	95400000	0.0886872
4	96150001	96200000	0.0731769	23	25175001	25225000	0.0886704
4	85525001	85575000	0.0731735	20	14725001	14775000	0.0886562
2	222175001	222225000	0.073158	8	49825001	49875000	0.0886099
26	39675001	39725000	0.0731542	4	84525001	84575000	0.088605
2	233925001	233975000	0.0731542	2	71350001	71400000	0.0885764
2	208275001	208325000	0.0731524	16	67650001	67700000	0.0885686
13	76375001	76425000	0.0731393	2	159050001	159100000	0.0885547
15	75900001	75950000	0.0731342	3	144975001	145025000	0.0885502
24	19725001	19775000	0.0731273	23	28725001	28775000	0.0885492
7	94425001	94475000	0.0731083	19	17550001	17600000	0.0885479
7	83000001	83050000	0.0731009	5	69925001	69975000	0.0885216
5	94050001	94100000	0.0730941	3	146525001	146575000	0.0885198
5	83325001	83375000	0.073079	22	25000001	25050000	0.0885077
1	81100001	81150000	0.0730754	13	27100001	27150000	0.0885031
4	45300001	45350000	0.0730654	1	152600001	152650000	0.0885023
14	30075001	30125000	0.0730074	2	170925001	170975000	0.088478
4	107625001	107675000	0.0729927	5	71825001	71875000	0.0884685
2	147525001	147575000	0.0729914	3	214575001	214625000	0.0884604
12	22750001	22800000	0.0729798	7	101225001	101275000	0.0884366
23	24850001	24900000	0.0729607	20	51275001	51325000	0.0884326
15	66000001	66050000	0.0729371	1	120350001	120400000	0.0884085
15	78250001	78300000	0.0729088	15	3025001	3075000	0.088401
17	35100001	35150000	0.0729023	1	84125001	84175000	0.0884008
9	67975001	68025000	0.0728838	7	7175001	7225000	0.0883616
11	325001	375000	0.0728788	2	60775001	60825000	0.0883361
3	167375001	167425000	0.0728701	8	17775001	17825000	0.0883296
19	39975001	40025000	0.0728685	7	77575001	77625000	0.0883078
19	9475001	9525000	0.0728644	5	79025001	79075000	0.0882922
23	19375001	19425000	0.0728352	11	25400001	25450000	0.0882914
1	213975001	214025000	0.0728315	23	41475001	41525000	0.0882717
3	82550001	82600000	0.0727789	13	27400001	27450000	0.0882659
10	34400001	34450000	0.0727643	5	78100001	78150000	0.0882424
23	24300001	24350000	0.0727552	2	124200001	124250000	0.0882367
22	9425001	9475000	0.0727471	2	55675001	55725000	0.0882313
18	325001	375000	0.072734	10	7300001	7350000	0.0882176
15	23000001	23050000	0.0727213	4	51550001	51600000	0.0881945
24	5950001	6000000	0.072715	3	18100001	18150000	0.0881547
7	32450001	32500000	0.0726558	1	248400001	248450000	0.0881265
9	52900001	52950000	0.0726226	1	91000001	91050000	0.088108
3	1875001	1925000	0.0726101	4	62425001	62475000	0.088084
9	53125001	53175000	0.0725835	4	34100001	34150000	0.0880635
11	52075001	52125000	0.0725604	2	81625001	81675000	0.0880465
22	22625001	22675000	0.072558	6	71675001	71725000	0.088041
4	77300001	77350000	0.0725534	5	83050001	83100000	0.0880383
10	48550001	48600000	0.0725272	9	18250001	18300000	0.0880225
2	170600001	170650000	0.072504	3	214075001	214125000	0.0880221
1	54775001	54825000	0.0724797	4	88375001	88425000	0.0880075
15	51300001	51350000	0.0724685	4	10550001	10600000	0.0879895
1	94575001	94625000	0.0724616	26	1725001	1775000	0.0879889
10	37625001	37675000	0.0724573	16	64175001	64225000	0.0879778
7	43050001	43100000	0.0724463	5	60350001	60400000	0.0879631
3	94075001	94125000	0.0724228	8	64075001	64125000	0.0879586
8	45050001	45100000	0.0724012	1	133675001	133725000	0.0879518
12	24175001	24225000	0.0723984	5	70450001	70500000	0.0879508
11	34075001	34125000	0.0723885	14	65425001	65475000	0.0879368
3	22075001	22125000	0.0723845	6	94650001	94700000	0.0879093
10	65950001	66000000	0.072373	25	25550001	25600000	0.0879083
8	76775001	76825000	0.0723692	1	33675001	33725000	0.0879057
19	34125001	34175000	0.0723513	17	63225001	63275000	0.087896
7	70500001	70550000	0.0723476	5	69975001	70025000	0.0878911
13	22225001	22275000	0.0723383	5	73075001	73125000	0.0878515
11	50550001	50600000	0.0723311	17	37850001	37900000	0.0878312
10	37100001	37150000	0.072309	2	59875001	59925000	0.0878188
17	37600001	37650000	0.0723089	26	13150001	13200000	0.0877664
7	92925001	92975000	0.0723033	6	34700001	34750000	0.0877638
9	52125001	52175000	0.0722773	16	28175001	28225000	0.0877519
16	26000001	26050000	0.0722575	17	39750001	39800000	0.0877478
13	35800001	35850000	0.0722463	1	206575001	206625000	0.0877389
17	57325001	57375000	0.07224	6	117775001	117825000	0.0877328
2	162775001	162825000	0.0722219	25	10175001	10225000	0.0876479
15	75925001	75975000	0.0722201	3	61450001	61500000	0.0875741
22	39550001	39600000	0.0722073	1	122825001	122875000	0.0875716
6	100575001	100625000	0.0721679	26	20325001	20375000	0.0875232
4	115475001	115525000	0.0721522	18	1675001	1725000	0.0875188
22	22650001	22700000	0.0721425	3	222925001	222975000	0.0874867
2	162725001	162775000	0.0721286	3	9850001	9900000	0.0874833
17	52550001	52600000	0.0721186	10	7325001	7375000	0.087452
11	43600001	43650000	0.0721182	10	7425001	7475000	0.0874315
3	173150001	173200000	0.0720811	10	40500001	40550000	0.0874311
2	186600001	186650000	0.0720799	4	6750001	6800000	0.0874283
3	71900001	71950000	0.0720572	13	28900001	28950000	0.0874105
17	44650001	44700000	0.0720538	3	225625001	225675000	0.0874011
9	14875001	14925000	0.0720356	23	32375001	32425000	0.0873887
11	35675001	35725000	0.072011	24	20525001	20575000	0.0873559
2	28725001	28775000	0.072009	5	56425001	56475000	0.08732
24	13075001	13125000	0.0720018	1	155700001	155750000	0.0872903
9	39275001	39325000	0.0719948	5	52625001	52675000	0.0872798
10	27175001	27225000	0.0719899	20	7850001	7900000	0.0872769
2	218575001	218625000	0.0719644	5	81375001	81425000	0.0872646
17	44800001	44850000	0.0719624	1	257775001	257825000	0.0872621
23	49375001	49425000	0.0719518	19	21050001	21100000	0.0872557
3	116425001	116475000	0.0719486	3	75575001	75625000	0.0872451
4	94925001	94975000	0.0719412	1	240525001	240575000	0.0872292
22	26400001	26450000	0.0719209	4	56800001	56850000	0.0872033
1	160950001	161000000	0.0719003	5	79225001	79275000	0.0871867
4	58550001	58600000	0.0718931	2	227850001	227900000	0.0871241
7	56925001	56975000	0.0718887	7	51200001	51250000	0.0871112
3	57250001	57300000	0.0718837	5	79575001	79625000	0.0871097
3	111225001	111275000	0.0718813	6	47025001	47075000	0.0871058
17	51500001	51550000	0.0718643	5	19700001	19750000	0.0870827
2	237175001	237225000	0.0718575	26	1375001	1425000	0.0870754
24	33675001	33725000	0.0718282	1	156225001	156275000	0.087066
22	25900001	25950000	0.0718245	5	8075001	8125000	0.0870642
5	5450001	5500000	0.0718167	5	16300001	16350000	0.0870539
10	79300001	79350000	0.0717826	17	5725001	5775000	0.0870528
25	28325001	28375000	0.0717755	1	80500001	80550000	0.0870476
12	37250001	37300000	0.071772	10	41425001	41475000	0.0870455
4	89350001	89400000	0.0717634	2	21750001	21800000	0.0870408
8	14125001	14175000	0.0717427	10	82150001	82200000	0.0870134
2	35850001	35900000	0.0717414	2	118100001	118150000	0.0869914
20	16875001	16925000	0.0717366	3	62525001	62575000	0.0869531
11	37850001	37900000	0.0717223	19	47425001	47475000	0.0869442
26	41075001	41125000	0.0717035	10	7350001	7400000	0.0869092
7	83025001	83075000	0.0716901	3	203050001	203100000	0.086893
18	53725001	53775000	0.0716899	8	69975001	70025000	0.0868927
17	51025001	51075000	0.0716892	5	59000001	59050000	0.0868729
2	227325001	227375000	0.0716828	1	257450001	257500000	0.0868382
2	185850001	185900000	0.071679	2	106400001	106450000	0.0868367
1	62275001	62325000	0.0716773	26	2825001	2875000	0.0868009
4	74750001	74800000	0.071676	16	43750001	43800000	0.0867923
4	114125001	114175000	0.0716568	5	47375001	47425000	0.0867872
5	99600001	99650000	0.0716471	22	50400001	50450000	0.0867863
17	63300001	63350000	0.0716396	1	139900001	139950000	0.0867788
16	27700001	27750000	0.0716382	23	26250001	26300000	0.0867654
5	83500001	83550000	0.0716292	3	206925001	206975000	0.0867441
10	86050001	86100000	0.0716194	7	93000001	93050000	0.0867346
1	202125001	202175000	0.0716092	16	60975001	61025000	0.0867198
19	30650001	30700000	0.0716083	5	94575001	94625000	0.0866968
4	55150001	55200000	0.0715946	2	58400001	58450000	0.0866737
8	78625001	78675000	0.0715934	1	2975001	3025000	0.0866654
13	20275001	20325000	0.0715924	1	134525001	134575000	0.0866557
10	41950001	42000000	0.071587	5	9300001	9350000	0.0866447
16	22150001	22200000	0.0715266	22	29975001	30025000	0.0866377
23	54750001	54800000	0.0715068	13	26275001	26325000	0.0866196
2	232900001	232950000	0.0715045	11	62300001	62350000	0.0866071
17	35050001	35100000	0.071487	14	44100001	44150000	0.0866033
20	37875001	37925000	0.0714807	2	209525001	209575000	0.0866012
6	21200001	21250000	0.0714652	7	83650001	83700000	0.0865938
8	46775001	46825000	0.07146	19	28275001	28325000	0.086568
13	47575001	47625000	0.0714147	6	23475001	23525000	0.086566
5	22000001	22050000	0.0713897	20	51175001	51225000	0.0865562
19	50525001	50575000	0.0713445	15	26200001	26250000	0.0865503
1	158875001	158925000	0.0713417	6	27075001	27125000	0.0865393
2	45450001	45500000	0.0713391	19	48850001	48900000	0.0865099
3	6175001	6225000	0.0713292	12	70775001	70825000	0.0864654
18	21375001	21425000	0.0713289	2	121075001	121125000	0.0864558
2	58225001	58275000	0.0713232	5	83100001	83150000	0.0864515
10	37025001	37075000	0.0713154	1	55025001	55075000	0.0864338
[truncated: 2,945 more rows]

## Sheet: Supp. Data S3
Supplementary Data S3. Details on putative regions experiencing selected sweeps (top 5% empirical cutoff) for LOG(π ratio) values on each chromosome.
High and low phenotype group of Hu sheep				High and low phenotype group of Gangba sheep
Chromosome	Region start	Region end	LOG(π ratio)	Chromosome	Region start	Region end	LOG(π ratio)
23	6425001	6475000	0.411204	7	22050001	22100000	2.64898
2	91850001	91900000	0.145853	10	13450001	13500000	2.55567
23	33550001	33600000	1.04945	1	261900001	261950000	2.46608
2	106925001	106975000	0.981784	10	13425001	13475000	2.36429
3	124725001	124775000	-1.23744	3	179975001	180025000	2.31305
2	69375001	69425000	0.025876	5	60400001	60450000	2.26754
12	57050001	57100000	-0.971666	19	1850001	1900000	2.26614
3	132525001	132575000	-0.168723	7	98750001	98800000	2.221
1	118100001	118150000	-0.921076	26	14775001	14825000	1.955
5	7725001	7775000	-0.424541	3	164575001	164625000	1.93704
12	24800001	24850000	-0.810694	19	1825001	1875000	1.92102
19	2275001	2325000	-0.79273	8	64175001	64225000	1.87734
12	50800001	50850000	0.686216	1	234325001	234375000	1.83835
21	47200001	47250000	0.731261	24	35100001	35150000	1.7897
8	52150001	52200000	-0.464791	7	25925001	25975000	1.72085
24	33300001	33350000	0.610158	25	29625001	29675000	1.60318
18	1500001	1550000	-0.833834	15	35225001	35275000	1.59614
2	233925001	233975000	-0.561499	25	29650001	29700000	1.57641
18	1475001	1525000	-1.31482	26	14750001	14800000	1.57596
19	2625001	2675000	0.716527	7	22025001	22075000	1.54982
4	51300001	51350000	-0.602011	7	22075001	22125000	1.52391
2	91875001	91925000	0.919158	7	98725001	98775000	1.52045
22	51400001	51450000	0.852163	7	25950001	26000000	1.48321
21	47275001	47325000	0.777935	8	64200001	64250000	1.43762
3	124700001	124750000	-0.316218	19	1750001	1800000	1.40596
7	52450001	52500000	-0.633858	15	35250001	35300000	1.4042
8	63950001	64000000	0.483757	6	111425001	111475000	1.37058
21	47125001	47175000	1.00476	16	71350001	71400000	1.34953
7	52425001	52475000	-0.522848	16	71325001	71375000	1.349
21	47250001	47300000	0.952684	16	71375001	71425000	1.34735
3	102425001	102475000	-0.372431	4	67225001	67275000	1.33353
23	49350001	49400000	0.330303	11	14375001	14425000	1.33231
2	219500001	219550000	-1.56944	7	25900001	25950000	1.31329
18	1450001	1500000	-0.589652	7	58900001	58950000	1.29495
8	63975001	64025000	0.503467	1	138675001	138725000	1.27689
1	248050001	248100000	-0.46913	8	28600001	28650000	1.27071
19	2600001	2650000	0.671379	19	60300001	60350000	1.24241
13	64325001	64375000	0.618893	11	14350001	14400000	1.23956
2	219475001	219525000	-2.47577	2	204450001	204500000	1.20317
3	201475001	201525000	0.277892	2	204475001	204525000	1.1978
17	71475001	71525000	0.675662	7	98775001	98825000	1.09924
15	3725001	3775000	0.67309	5	59075001	59125000	1.07864
2	219450001	219500000	-1.702	13	33300001	33350000	1.05717
2	219425001	219475000	-0.564178	18	40900001	40950000	1.02742
17	71450001	71500000	0.446237	8	46675001	46725000	1.0232
5	7750001	7800000	-0.818781	7	81875001	81925000	0.979452
15	3750001	3800000	0.643669	26	8675001	8725000	0.968303
17	54225001	54275000	0.751843	11	14400001	14450000	0.967772
5	19350001	19400000	-0.250834	6	33850001	33900000	0.966989
4	32175001	32225000	1.40015	11	55025001	55075000	0.960464
22	51425001	51475000	1.43543	23	38075001	38125000	0.951827
2	31575001	31625000	-0.53186	1	188275001	188325000	0.94923
1	25550001	25600000	0.577867	7	58850001	58900000	0.948429
21	47225001	47275000	0.658845	5	59100001	59150000	0.928954
21	17750001	17800000	-0.378209	20	2925001	2975000	0.924429
10	85475001	85525000	0.630788	7	58875001	58925000	0.890125
8	19600001	19650000	-0.823265	7	45525001	45575000	0.870895
21	47150001	47200000	2.09919	26	17450001	17500000	0.856061
10	70275001	70325000	-0.25412	5	60425001	60475000	0.854786
11	27375001	27425000	-0.51042	12	75750001	75800000	0.821485
5	19400001	19450000	-0.563456	8	28625001	28675000	0.797876
13	51975001	52025000	0.445692	13	33275001	33325000	0.796834
22	22650001	22700000	-0.570311	1	242825001	242875000	0.794069
1	241500001	241550000	-0.265216	16	71475001	71525000	0.791514
23	57125001	57175000	-0.122994	18	29100001	29150000	0.773014
12	50825001	50875000	0.87212	2	33750001	33800000	0.771831
10	8750001	8800000	-0.648641	11	55050001	55100000	0.771588
19	43525001	43575000	0.582797	3	203400001	203450000	0.758639
18	55925001	55975000	-0.506023	19	47900001	47950000	0.758138
10	43550001	43600000	0.934852	6	33825001	33875000	0.752226
19	2650001	2700000	0.709326	16	71400001	71450000	0.749982
2	219525001	219575000	-1.10175	8	46700001	46750000	0.747274
5	19375001	19425000	-0.589288	1	247925001	247975000	0.745976
2	219400001	219450000	-0.50313	17	38200001	38250000	0.742924
3	58325001	58375000	0.802355	6	111450001	111500000	0.742904
7	72775001	72825000	0.523382	15	5275001	5325000	0.742719
10	43575001	43625000	0.816383	16	10275001	10325000	0.741531
13	51900001	51950000	0.189998	3	171700001	171750000	0.739173
15	3825001	3875000	0.575899	7	58925001	58975000	0.733126
5	4400001	4450000	0.381116	19	60325001	60375000	0.725025
4	30250001	30300000	-0.388906	3	164550001	164600000	0.721247
25	19175001	19225000	-0.382897	1	261875001	261925000	0.720416
3	175350001	175400000	0.797971	26	17425001	17475000	0.715583
10	43525001	43575000	0.801158	19	1800001	1850000	0.713237
3	58350001	58400000	0.559332	4	67250001	67300000	0.712188
19	50150001	50200000	0.347752	10	13475001	13525000	0.711239
9	35825001	35875000	-0.176854	21	46850001	46900000	0.710593
14	29275001	29325000	-0.231971	26	8650001	8700000	0.710341
21	47175001	47225000	1.0329	1	133375001	133425000	0.708088
5	107500001	107550000	0.640299	4	79350001	79400000	0.707781
14	14950001	15000000	0.0155229	19	32250001	32300000	0.700518
20	46000001	46050000	0.558854	1	91225001	91275000	0.699147
19	51600001	51650000	-0.565807	19	32225001	32275000	0.698104
6	20150001	20200000	0.474258	5	20775001	20825000	0.697479
4	73075001	73125000	0.413631	1	188300001	188350000	0.696414
24	33975001	34025000	-0.481667	7	58825001	58875000	0.69409
25	11075001	11125000	0.469329	4	475001	525000	0.686006
13	43475001	43525000	0.657051	10	41900001	41950000	0.682733
19	2675001	2725000	0.567459	17	35300001	35350000	0.68029
13	42625001	42675000	-0.420919	21	46875001	46925000	0.675431
2	219550001	219600000	-0.418703	2	216125001	216175000	0.664111
14	15325001	15375000	-0.452602	10	42000001	42050000	0.657239
11	34075001	34125000	0.413195	10	21650001	21700000	0.656164
19	50550001	50600000	-0.520092	2	214050001	214100000	0.655074
2	131275001	131325000	0.819399	16	71500001	71550000	0.652699
2	32400001	32450000	0.46729	4	450001	500000	0.651279
20	50325001	50375000	0.72757	15	5250001	5300000	0.649845
13	51850001	51900000	0.106686	12	75775001	75825000	0.648627
11	34125001	34175000	0.31899	11	14425001	14475000	0.643081
10	24775001	24825000	0.400893	6	111400001	111450000	0.640489
2	233950001	234000000	-0.702367	2	124225001	124275000	0.638863
2	91950001	92000000	0.499181	3	203000001	203050000	0.634424
15	42575001	42625000	0.304292	10	41925001	41975000	0.630607
11	43575001	43625000	0.159553	7	64300001	64350000	0.627626
13	42575001	42625000	-0.428695	1	133400001	133450000	0.615903
5	100100001	100150000	0.258724	10	41850001	41900000	0.615797
22	51375001	51425000	0.480926	2	214025001	214075000	0.612921
17	54200001	54250000	0.447979	4	56825001	56875000	0.606342
23	57075001	57125000	-0.322164	5	59175001	59225000	0.602298
22	51475001	51525000	0.906277	7	25875001	25925000	0.602059
1	22375001	22425000	0.515299	22	25550001	25600000	0.599878
2	233900001	233950000	-1.01507	19	20175001	20225000	0.59967
12	22725001	22775000	0.387813	10	55550001	55600000	0.596039
11	45725001	45775000	-0.173006	13	33325001	33375000	0.594851
18	40600001	40650000	0.40942	5	20550001	20600000	0.593458
13	51950001	52000000	0.180661	4	95450001	95500000	0.59316
3	175325001	175375000	0.453156	5	60375001	60425000	0.591742
9	350001	400000	0.768726	3	56500001	56550000	0.590554
4	79975001	80025000	0.182461	2	249025001	249075000	0.590469
9	52150001	52200000	-0.486542	2	170800001	170850000	0.587181
19	53000001	53050000	0.525212	26	14800001	14850000	0.586088
13	50000001	50050000	-0.259541	16	71450001	71500000	0.582309
5	4750001	4800000	0.134886	2	116400001	116450000	0.578474
25	19200001	19250000	-0.524763	23	57650001	57700000	0.577529
7	85100001	85150000	0.02238	2	63825001	63875000	0.576674
13	22125001	22175000	-0.0143085	2	204500001	204550000	0.57574
13	51875001	51925000	0.114822	1	133300001	133350000	0.575671
4	94225001	94275000	0.321571	1	138700001	138750000	0.570887
24	19875001	19925000	0.212103	1	247900001	247950000	0.568002
12	39325001	39375000	-0.546133	15	18125001	18175000	0.567167
22	51350001	51400000	0.288	4	61975001	62025000	0.566737
1	25525001	25575000	0.385076	1	120150001	120200000	0.566627
24	19825001	19875000	0.296733	16	3875001	3925000	0.5656
2	151875001	151925000	0.320444	2	218475001	218525000	0.563936
17	41925001	41975000	-0.509896	2	170775001	170825000	0.56213
8	26025001	26075000	0.507951	6	71625001	71675000	0.561266
3	145200001	145250000	0.462547	10	42025001	42075000	0.558927
18	26400001	26450000	0.0204615	16	71300001	71350000	0.55861
3	175375001	175425000	0.656954	4	61950001	62000000	0.558544
3	113650001	113700000	0.523693	6	71600001	71650000	0.558238
13	52000001	52050000	0.560904	19	1775001	1825000	0.556193
22	51450001	51500000	1.23566	18	29150001	29200000	0.555599
2	220150001	220200000	0.00695005	3	171675001	171725000	0.55419
16	37800001	37850000	0.29798	16	10300001	10350000	0.552781
2	189150001	189200000	0.143446	3	56475001	56525000	0.550789
5	19500001	19550000	0.300092	10	41875001	41925000	0.549316
1	112925001	112975000	0.0744178	7	14300001	14350000	0.549204
19	43325001	43375000	-0.318789	2	166000001	166050000	0.54803
1	212050001	212100000	0.461718	21	13950001	14000000	0.545902
9	19625001	19675000	0.42486	4	56850001	56900000	0.542559
10	43600001	43650000	0.544785	5	20750001	20800000	0.54233
9	35500001	35550000	-0.120766	4	3975001	4025000	0.541987
1	248100001	248150000	-0.0657568	15	3750001	3800000	0.540151
5	107475001	107525000	0.327405	4	95400001	95450000	0.538307
11	27350001	27400000	-0.264548	12	77525001	77575000	0.538216
3	212750001	212800000	0.673036	2	124250001	124300000	0.537589
4	76000001	76050000	0.173022	25	17350001	17400000	0.537471
3	187100001	187150000	-0.0999087	17	38175001	38225000	0.536978
4	21675001	21725000	-0.342935	16	3900001	3950000	0.53608
24	26525001	26575000	0.531359	2	33775001	33825000	0.529921
2	231325001	231375000	-0.707015	7	14100001	14150000	0.528839
9	325001	375000	0.225535	8	49350001	49400000	0.528665
11	45750001	45800000	-0.44889	1	151275001	151325000	0.527983
24	19775001	19825000	0.136775	24	18900001	18950000	0.526968
10	32050001	32100000	0.245806	25	17375001	17425000	0.523849
1	43975001	44025000	-0.00567807	2	118225001	118275000	0.523303
3	94075001	94125000	0.580116	24	18925001	18975000	0.523143
1	89475001	89525000	0.202861	21	24650001	24700000	0.520459
1	135100001	135150000	0.0608238	1	120250001	120300000	0.517721
5	19525001	19575000	0.423896	24	35125001	35175000	0.517542
24	19800001	19850000	0.232038	5	20700001	20750000	0.517242
13	51925001	51975000	0.170126	14	1900001	1950000	0.516477
7	95375001	95425000	0.0493678	3	203025001	203075000	0.515619
2	84075001	84125000	0.426074	8	49375001	49425000	0.515214
13	63125001	63175000	-0.452604	13	27200001	27250000	0.514662
17	30175001	30225000	-0.415998	1	41375001	41425000	0.513854
11	34100001	34150000	0.376434	13	33350001	33400000	0.513291
1	201825001	201875000	-0.397615	26	8800001	8850000	0.513039
15	3775001	3825000	0.568965	3	180000001	180050000	0.512469
4	85500001	85550000	0.0192402	4	63825001	63875000	0.512373
2	158850001	158900000	-0.491619	24	10075001	10125000	0.508985
2	106850001	106900000	0.473682	10	42050001	42100000	0.506259
13	64300001	64350000	0.422834	10	41950001	42000000	0.50518
3	116400001	116450000	-0.689367	1	120175001	120225000	0.504274
11	150001	200000	0.125163	1	269525001	269575000	0.503982
8	19575001	19625000	-0.117661	26	1350001	1400000	0.503733
2	106825001	106875000	0.639296	2	82375001	82425000	0.5037
19	43500001	43550000	0.31647	2	99775001	99825000	0.502759
15	3800001	3850000	0.482999	4	95425001	95475000	0.501303
17	51525001	51575000	0.598045	8	19625001	19675000	0.499875
7	56950001	57000000	0.501219	5	58425001	58475000	0.49939
11	40325001	40375000	0.421773	3	109025001	109075000	0.499178
13	64350001	64400000	0.585698	3	203375001	203425000	0.498224
2	231300001	231350000	-0.183317	5	20800001	20850000	0.49798
2	235250001	235300000	0.417517	4	97675001	97725000	0.497841
1	171525001	171575000	0.361832	8	64225001	64275000	0.493653
13	63075001	63125000	-0.140271	19	47925001	47975000	0.493314
17	54175001	54225000	0.341805	4	63850001	63900000	0.492999
26	2900001	2950000	0.328275	26	1950001	2000000	0.491878
4	775001	825000	0.695965	24	18975001	19025000	0.48936
4	51050001	51100000	-0.433581	16	43875001	43925000	0.48824
11	50200001	50250000	-0.226662	10	21675001	21725000	0.487449
5	68950001	69000000	-0.428645	1	116450001	116500000	0.486258
6	25175001	25225000	0.235469	23	46950001	47000000	0.48561
15	42600001	42650000	0.30353	19	11650001	11700000	0.485531
10	46675001	46725000	0.276885	2	99800001	99850000	0.482243
14	13600001	13650000	-0.217377	16	71425001	71475000	0.481919
13	51725001	51775000	0.292878	5	20725001	20775000	0.481588
9	19650001	19700000	0.404047	12	54775001	54825000	0.480957
4	93200001	93250000	0.0722915	2	219625001	219675000	0.48031
19	34400001	34450000	0.550192	4	89400001	89450000	0.479848
9	7950001	8000000	0.380328	18	40925001	40975000	0.479844
1	167175001	167225000	-0.388543	2	70800001	70850000	0.479092
13	50025001	50075000	-0.504602	24	10100001	10150000	0.478948
11	51400001	51450000	0.335244	3	1700001	1750000	0.478768
3	171975001	172025000	-0.496648	3	164600001	164650000	0.478441
12	5975001	6025000	-0.712603	2	64100001	64150000	0.478398
19	6950001	7000000	0.22341	4	34075001	34125000	0.477903
18	40625001	40675000	0.366389	15	3725001	3775000	0.47767
7	72500001	72550000	0.490056	7	99600001	99650000	0.477633
2	167725001	167775000	0.401278	16	44925001	44975000	0.47733
9	38400001	38450000	-0.175327	3	164400001	164450000	0.47715
13	64000001	64050000	-0.502767	7	81850001	81900000	0.475496
11	43600001	43650000	0.272834	16	3950001	4000000	0.473247
11	26875001	26925000	-0.26871	18	29125001	29175000	0.471049
10	52700001	52750000	0.600513	1	242800001	242850000	0.47089
13	64275001	64325000	0.570873	10	41975001	42025000	0.469168
5	23500001	23550000	0.659858	3	203175001	203225000	0.46906
2	20275001	20325000	-0.490638	5	40925001	40975000	0.468039
10	79625001	79675000	-0.325396	1	193400001	193450000	0.465653
1	241525001	241575000	-0.491702	8	57300001	57350000	0.464256
1	235875001	235925000	0.403699	1	120225001	120275000	0.463829
20	16875001	16925000	0.326056	2	16075001	16125000	0.463513
3	94050001	94100000	0.630829	5	94175001	94225000	0.463032
12	47850001	47900000	0.147749	2	106000001	106050000	0.462483
11	50900001	50950000	-0.0939272	24	31525001	31575000	0.462468
7	29250001	29300000	-0.335784	17	37525001	37575000	0.462223
20	25675001	25725000	-0.253229	5	58400001	58450000	0.459609
4	80000001	80050000	0.529941	1	234300001	234350000	0.459254
9	52125001	52175000	-0.320667	8	53475001	53525000	0.458789
22	51325001	51375000	0.494	20	51150001	51200000	0.457799
1	195175001	195225000	0.391614	5	59150001	59200000	0.456812
3	217300001	217350000	-0.291162	8	28575001	28625000	0.455781
7	61200001	61250000	-0.340615	24	18950001	19000000	0.45573
10	8725001	8775000	0.0833546	18	29075001	29125000	0.455477
3	145175001	145225000	0.387131	11	54550001	54600000	0.454841
23	16175001	16225000	0.0166183	1	234350001	234400000	0.454562
9	48300001	48350000	-0.387442	7	14250001	14300000	0.454223
3	219025001	219075000	0.518836	1	237200001	237250000	0.454053
3	113625001	113675000	0.339526	23	38100001	38150000	0.453969
19	48425001	48475000	-0.0843297	11	53350001	53400000	0.452154
1	173950001	174000000	-0.106726	2	123725001	123775000	0.452072
17	36225001	36275000	-0.146721	4	90650001	90700000	0.45089
17	11825001	11875000	-0.140438	18	700001	750000	0.450596
4	93175001	93225000	0.421679	26	8775001	8825000	0.449864
2	233850001	233900000	-1.35775	2	61275001	61325000	0.449482
1	248000001	248050000	-0.136278	3	61575001	61625000	0.449203
4	96100001	96150000	0.237843	12	75725001	75775000	0.448644
8	63750001	63800000	0.209718	1	120275001	120325000	0.447891
1	201575001	201625000	0.209066	1	133425001	133475000	0.447067
25	11050001	11100000	0.164137	2	158900001	158950000	0.445824
11	44275001	44325000	-0.223427	18	55025001	55075000	0.445614
9	53125001	53175000	0.0407794	4	74625001	74675000	0.443442
5	96275001	96325000	-0.422779	2	107775001	107825000	0.443392
16	12275001	12325000	-0.0357189	14	42750001	42800000	0.443365
23	37375001	37425000	0.00468073	8	53550001	53600000	0.442968
23	49375001	49425000	0.190004	13	82850001	82900000	0.442702
9	73875001	73925000	0.304889	7	45550001	45600000	0.442429
22	39000001	39050000	0.741578	1	269575001	269625000	0.441886
10	1	50000	0.10539	15	3775001	3825000	0.44187
25	10475001	10525000	-0.185542	10	42600001	42650000	0.4413
6	25600001	25650000	-0.206262	21	24625001	24675000	0.440362
3	28725001	28775000	-0.549154	15	76025001	76075000	0.439857
3	22000001	22050000	-0.0936532	10	21625001	21675000	0.438426
6	75175001	75225000	0.108609	8	64150001	64200000	0.43838
2	108825001	108875000	-0.172485	18	55000001	55050000	0.437223
13	52025001	52075000	0.60936	15	18150001	18200000	0.437071
13	83175001	83225000	-0.33812	1	188250001	188300000	0.436769
4	81450001	81500000	0.437094	5	20525001	20575000	0.435633
23	24775001	24825000	0.292983	21	40500001	40550000	0.435254
3	129100001	129150000	0.274458	1	277425001	277475000	0.435108
16	43075001	43125000	0.434475	7	14125001	14175000	0.434332
2	84100001	84150000	0.459527	8	19600001	19650000	0.433574
14	29650001	29700000	-0.51433	1	91250001	91300000	0.431488
17	24650001	24700000	-0.0144015	9	27950001	28000000	0.431061
23	57150001	57200000	-0.209096	2	62625001	62675000	0.430912
19	46100001	46150000	0.445345	2	3425001	3475000	0.429944
3	171100001	171150000	0.178172	7	13700001	13750000	0.428228
2	236425001	236475000	-0.090109	12	77550001	77600000	0.427394
2	49000001	49050000	0.496715	23	7175001	7225000	0.427324
6	23225001	23275000	-0.394228	21	13925001	13975000	0.427036
2	119050001	119100000	-0.202441	2	40300001	40350000	0.42475
17	61400001	61450000	-0.451952	22	51150001	51200000	0.424257
10	25001	75000	0.201799	10	42650001	42700000	0.424201
1	725001	775000	-0.338759	3	171725001	171775000	0.422483
1	239950001	240000000	-0.295081	24	34700001	34750000	0.422369
5	108100001	108150000	-0.513266	10	40400001	40450000	0.421694
3	212475001	212525000	0.248466	4	73725001	73775000	0.421095
21	43100001	43150000	0.386821	18	525001	575000	0.421013
2	220800001	220850000	0.0257597	18	29025001	29075000	0.420811
22	20025001	20075000	0.461343	19	51600001	51650000	0.420608
22	22625001	22675000	-0.555505	2	118200001	118250000	0.418794
23	37400001	37450000	0.380403	1	269500001	269550000	0.418693
16	46825001	46875000	-0.0387895	1	80650001	80700000	0.417336
11	39950001	40000000	-0.0760137	22	2650001	2700000	0.416555
6	20100001	20150000	0.227218	16	65875001	65925000	0.416402
4	37025001	37075000	0.422743	4	95475001	95525000	0.414597
7	87275001	87325000	0.366814	1	230750001	230800000	0.414573
7	29675001	29725000	-0.146025	26	21650001	21700000	0.413988
13	51750001	51800000	0.385174	3	49025001	49075000	0.413907
5	19125001	19175000	-0.119968	5	8100001	8150000	0.413193
17	24575001	24625000	-0.00518095	23	38050001	38100000	0.412379
4	71575001	71625000	0.741745	26	43950001	44000000	0.412309
1	25575001	25625000	0.212854	1	120300001	120350000	0.412237
17	30100001	30150000	0.0999656	8	74050001	74100000	0.412175
4	38450001	38500000	-0.230489	7	77300001	77350000	0.411218
3	218900001	218950000	-0.452952	21	24675001	24725000	0.411198
19	50575001	50625000	-0.229059	23	46300001	46350000	0.40923
10	150001	200000	0.513174	26	1975001	2025000	0.409195
4	96050001	96100000	-0.146522	16	43825001	43875000	0.408743
8	63925001	63975000	0.357718	7	63500001	63550000	0.407696
8	83075001	83125000	-0.29768	17	35275001	35325000	0.407416
5	107525001	107575000	0.825995	1	149100001	149150000	0.406193
24	26875001	26925000	0.205443	15	76000001	76050000	0.405049
13	43200001	43250000	-0.556153	5	8125001	8175000	0.404331
21	47100001	47150000	0.0893107	1	269550001	269600000	0.403185
3	113675001	113725000	0.567272	1	120325001	120375000	0.403034
12	47825001	47875000	-0.202425	1	72450001	72500000	0.403007
22	51250001	51300000	0.308574	5	66975001	67025000	0.402855
22	51225001	51275000	0.515934	22	51125001	51175000	0.40184
23	49300001	49350000	0.207713	4	79325001	79375000	0.399889
2	224450001	224500000	-0.0977288	7	81750001	81800000	0.399817
2	119175001	119225000	-0.620818	10	55675001	55725000	0.399364
2	100975001	101025000	0.0619573	13	66475001	66525000	0.398748
7	87200001	87250000	-0.217824	12	70200001	70250000	0.395993
11	52075001	52125000	0.254193	2	158925001	158975000	0.395797
4	41825001	41875000	0.167633	24	6925001	6975000	0.393712
17	29125001	29175000	-0.0442095	15	78825001	78875000	0.393006
10	21925001	21975000	-0.267269	2	99050001	99100000	0.392679
17	51500001	51550000	0.190354	2	216150001	216200000	0.392095
22	19100001	19150000	0.380922	2	116375001	116425000	0.389504
17	34950001	35000000	-0.308456	7	14275001	14325000	0.3877
2	31125001	31175000	0.217218	5	94200001	94250000	0.387463
9	44600001	44650000	-0.245493	24	34675001	34725000	0.383975
4	66350001	66400000	-0.354131	1	185825001	185875000	0.382813
10	29225001	29275000	0.16329	1	250850001	250900000	0.382153
20	13250001	13300000	-0.154814	2	70825001	70875000	0.382153
2	58825001	58875000	0.128725	1	72425001	72475000	0.381674
11	44300001	44350000	-0.53606	16	44950001	45000000	0.38156
10	100001	150000	0.537764	7	14575001	14625000	0.381061
3	116425001	116475000	-0.628649	12	14950001	15000000	0.381056
5	5650001	5700000	-0.193403	10	55700001	55750000	0.379035
4	32150001	32200000	0.406537	26	23025001	23075000	0.37854
11	40775001	40825000	-0.00128565	4	57825001	57875000	0.377581
16	63325001	63375000	-0.284161	12	71075001	71125000	0.377016
5	107400001	107450000	0.348751	3	36825001	36875000	0.376935
1	111625001	111675000	-0.429125	2	88675001	88725000	0.376462
19	42175001	42225000	-0.051934	2	33800001	33850000	0.375966
4	45400001	45450000	0.5356	1	133350001	133400000	0.375649
23	37300001	37350000	0.321235	23	46925001	46975000	0.375322
3	176650001	176700000	-0.00682055	1	230800001	230850000	0.374385
2	163325001	163375000	-0.0835539	13	78900001	78950000	0.373941
2	75100001	75150000	0.284809	1	258250001	258300000	0.373613
5	100075001	100125000	0.0240409	8	28650001	28700000	0.373223
12	3250001	3300000	0.107062	2	85850001	85900000	0.373117
2	186225001	186275000	-0.588481	26	14000001	14050000	0.372453
2	148975001	149025000	-0.246359	5	94600001	94650000	0.37227
9	3375001	3425000	0.0539114	2	123750001	123800000	0.372117
9	25675001	25725000	0.291565	10	47475001	47525000	0.371967
7	87250001	87300000	-0.266763	16	32925001	32975000	0.371755
11	175001	225000	-0.0276864	7	13175001	13225000	0.371648
7	78250001	78300000	-0.449588	12	73625001	73675000	0.371621
13	43175001	43225000	-0.515209	10	40375001	40425000	0.37103
2	150001	200000	-0.311763	3	90000001	90050000	0.370755
11	52400001	52450000	0.281559	4	67200001	67250000	0.370631
1	159325001	159375000	-0.0327564	1	257900001	257950000	0.370624
3	187125001	187175000	-0.457067	2	249050001	249100000	0.370381
1	63050001	63100000	-0.347238	10	45050001	45100000	0.370309
5	107450001	107500000	0.408758	23	51725001	51775000	0.3703
2	164150001	164200000	-0.323264	2	195925001	195975000	0.370171
2	235225001	235275000	0.454362	5	66950001	67000000	0.370135
5	108200001	108250000	-0.512055	3	44025001	44075000	0.369545
3	158450001	158500000	0.385897	10	42575001	42625000	0.369452
3	94100001	94150000	0.296581	4	75725001	75775000	0.368362
17	60925001	60975000	-0.245244	12	71325001	71375000	0.368232
13	51825001	51875000	0.400574	23	31725001	31775000	0.367798
15	45150001	45200000	0.13191	4	500001	550000	0.367551
3	116325001	116375000	-0.253235	24	27400001	27450000	0.366914
3	58375001	58425000	-0.0558921	2	63075001	63125000	0.365523
2	119100001	119150000	-0.467682	24	10050001	10100000	0.365386
9	39050001	39100000	0.146671	22	25525001	25575000	0.36486
10	83725001	83775000	0.353168	3	61600001	61650000	0.364216
16	15975001	16025000	0.195703	1	133325001	133375000	0.364074
26	17250001	17300000	0.199112	24	35150001	35200000	0.363833
14	9850001	9900000	-0.0442737	13	27375001	27425000	0.363218
7	43725001	43775000	0.271458	2	81600001	81650000	0.362498
25	10925001	10975000	-0.00176649	1	185800001	185850000	0.362119
8	11525001	11575000	0.0777971	1	116425001	116475000	0.361781
10	86175001	86225000	-0.316401	26	21675001	21725000	0.361741
6	59100001	59150000	0.137939	4	89375001	89425000	0.361614
12	39300001	39350000	-0.187562	4	90675001	90725000	0.361355
4	51025001	51075000	-0.245851	15	3350001	3400000	0.360976
10	81700001	81750000	-0.349384	10	42075001	42125000	0.359155
7	62025001	62075000	-0.096778	16	51575001	51625000	0.35869
19	22125001	22175000	-0.401111	5	71950001	72000000	0.358343
2	108450001	108500000	0.0608671	17	51325001	51375000	0.358178
3	174100001	174150000	0.155653	26	1325001	1375000	0.357584
16	25550001	25600000	0.138505	1	80675001	80725000	0.357393
2	232950001	233000000	0.434759	18	750001	800000	0.356941
21	4975001	5025000	-0.0936347	18	725001	775000	0.356143
22	26425001	26475000	0.14953	10	42625001	42675000	0.355611
4	89325001	89375000	-0.0304282	7	25975001	26025000	0.35516
1	19900001	19950000	-0.10907	1	120200001	120250000	0.354416
1	180475001	180525000	-0.236137	19	1100001	1150000	0.354154
3	1850001	1900000	0.354607	1	219475001	219525000	0.35398
4	45300001	45350000	0.350821	7	68600001	68650000	0.35393
2	150825001	150875000	0.0442356	1	226025001	226075000	0.353698
20	26400001	26450000	0.343641	13	27175001	27225000	0.353323
5	108150001	108200000	-0.650123	21	46825001	46875000	0.353259
20	28000001	28050000	-0.0101075	5	80225001	80275000	0.352796
9	15900001	15950000	-0.227652	2	116200001	116250000	0.352644
10	225001	275000	0.0999045	10	27100001	27150000	0.352638
1	81550001	81600000	-0.0916582	1	133275001	133325000	0.352522
2	40450001	40500000	0.136946	8	42825001	42875000	0.352324
9	66100001	66150000	-0.512001	7	82575001	82625000	0.351653
19	18150001	18200000	-0.261691	5	57300001	57350000	0.351175
1	237200001	237250000	-0.0689663	1	24400001	24450000	0.350188
9	38250001	38300000	0.274654	2	39475001	39525000	0.349968
18	54125001	54175000	-0.445818	7	22000001	22050000	0.348723
22	30450001	30500000	-0.325178	16	9575001	9625000	0.348685
1	44750001	44800000	-0.314091	2	162675001	162725000	0.347317
10	125001	175000	0.300739	16	51550001	51600000	0.346825
11	46675001	46725000	0.189052	2	126300001	126350000	0.345594
22	22675001	22725000	-0.420122	22	5800001	5850000	0.345467
9	71550001	71600000	-0.0356888	19	48125001	48175000	0.345445
10	31750001	31800000	0.0800946	3	194275001	194325000	0.345396
13	78700001	78750000	0.196763	21	41500001	41550000	0.345293
8	49575001	49625000	-0.100576	15	3425001	3475000	0.345002
3	20150001	20200000	0.484159	2	39500001	39550000	0.344927
2	119150001	119200000	-0.581078	8	69800001	69850000	0.344879
7	88075001	88125000	0.0736263	3	15225001	15275000	0.343372
6	15975001	16025000	0.0557344	11	45850001	45900000	0.342356
3	94025001	94075000	0.156806	4	550001	600000	0.34203
6	29050001	29100000	0.314371	12	50100001	50150000	0.34093
25	18800001	18850000	0.262507	17	35325001	35375000	0.340912
2	167350001	167400000	0.21569	1	237225001	237275000	0.340218
7	80950001	81000000	-0.235866	2	116325001	116375000	0.33964
16	5775001	5825000	-0.181976	15	37475001	37525000	0.33963
7	73400001	73450000	-0.109125	12	38525001	38575000	0.339563
19	52575001	52625000	-0.199306	1	230850001	230900000	0.33859
4	107700001	107750000	-0.408707	18	450001	500000	0.336718
3	88625001	88675000	-0.0742579	6	66125001	66175000	0.336715
10	50001	100000	0.134547	4	34050001	34100000	0.336449
1	51800001	51850000	0.111893	22	2675001	2725000	0.336363
10	25175001	25225000	0.0565072	24	33925001	33975000	0.336296
11	49875001	49925000	0.356986	2	99825001	99875000	0.336085
12	22750001	22800000	0.484862	10	19275001	19325000	0.33601
10	75001	125000	0.24681	1	256425001	256475000	0.335685
16	3250001	3300000	-0.130163	26	43975001	44025000	0.335641
1	235850001	235900000	0.292689	4	3275001	3325000	0.335192
4	81075001	81125000	0.315365	16	43800001	43850000	0.335005
19	48850001	48900000	-0.263241	23	51700001	51750000	0.334379
19	50525001	50575000	-0.23192	13	22175001	22225000	0.333956
18	10550001	10600000	-0.161932	25	11250001	11300000	0.333641
9	52800001	52850000	0.32196	22	51175001	51225000	0.333583
6	21200001	21250000	0.200835	5	71925001	71975000	0.333322
2	50500001	50550000	0.286955	4	3950001	4000000	0.332936
11	40300001	40350000	0.444075	2	185875001	185925000	0.332718
6	82350001	82400000	-0.186193	2	185850001	185900000	0.332681
22	22725001	22775000	0.302873	16	33400001	33450000	0.331872
2	37500001	37550000	0.284799	2	124275001	124325000	0.331745
2	149200001	149250000	-0.290893	8	64250001	64300000	0.331514
2	195375001	195425000	0.111913	5	20675001	20725000	0.331228
16	53625001	53675000	0.0187224	2	204525001	204575000	0.330583
2	34100001	34150000	0.315536	17	63275001	63325000	0.33033
25	10500001	10550000	-0.199143	2	50750001	50800000	0.329872
7	64100001	64150000	-0.351302	10	36100001	36150000	0.329818
2	48975001	49025000	0.281065	15	37500001	37550000	0.329575
16	5800001	5850000	-0.217805	4	525001	575000	0.329365
5	82350001	82400000	0.284314	16	9550001	9600000	0.329257
26	32225001	32275000	-0.0509603	25	11225001	11275000	0.329027
19	34425001	34475000	0.190448	19	1875001	1925000	0.328425
13	47750001	47800000	-0.239163	18	550001	600000	0.328414
23	10375001	10425000	0.308333	10	45075001	45125000	0.328119
10	68175001	68225000	0.243259	17	24525001	24575000	0.327417
17	34925001	34975000	-0.219344	7	78575001	78625000	0.326571
18	24600001	24650000	0.470052	10	55525001	55575000	0.326452
10	65975001	66025000	0.153209	18	49425001	49475000	0.325866
4	81400001	81450000	0.0701489	26	14450001	14500000	0.325242
1	775001	825000	-0.218804	2	116225001	116275000	0.325198
4	71550001	71600000	0.371548	21	41525001	41575000	0.324777
19	39850001	39900000	0.178826	4	97850001	97900000	0.324353
14	14750001	14800000	-0.134322	16	43850001	43900000	0.32388
3	169575001	169625000	0.0921238	4	95375001	95425000	0.323765
9	15875001	15925000	-0.166903	24	35175001	35225000	0.323338
2	72200001	72250000	-0.273785	7	78450001	78500000	0.323019
1	168975001	169025000	-0.104673	3	222950001	223000000	0.322976
8	45350001	45400000	0.19659	2	115650001	115700000	0.321669
2	178150001	178200000	0.0161851	10	55725001	55775000	0.321493
7	6900001	6950000	0.0681519	7	13200001	13250000	0.321413
5	107825001	107875000	-0.67109	1	120125001	120175000	0.320568
2	165725001	165775000	0.139879	16	3850001	3900000	0.320201
7	99000001	99050000	-0.271556	2	218375001	218425000	0.319971
26	9925001	9975000	-0.233479	12	57550001	57600000	0.319784
15	16150001	16200000	0.230741	11	53325001	53375000	0.319279
7	78225001	78275000	-0.108579	2	204650001	204700000	0.319191
19	31475001	31525000	-0.268001	2	33250001	33300000	0.318976
2	119125001	119175000	-0.583833	7	58800001	58850000	0.318798
5	23475001	23525000	0.333486	7	85500001	85550000	0.317456
3	51600001	51650000	-0.359412	2	70900001	70950000	0.317344
10	86150001	86200000	-0.164615	22	25500001	25550000	0.317073
19	47825001	47875000	0.198983	19	10675001	10725000	0.316494
8	72400001	72450000	-0.127888	2	84025001	84075000	0.316256
13	64375001	64425000	0.114599	6	71650001	71700000	0.316231
2	35750001	35800000	-0.0879549	3	164375001	164425000	0.315041
11	40275001	40325000	0.475094	19	47975001	48025000	0.314802
2	219575001	219625000	-0.329452	8	53525001	53575000	0.314101
10	85975001	86025000	-0.259235	15	78800001	78850000	0.313786
5	4275001	4325000	-0.115243	22	25475001	25525000	0.313785
13	27475001	27525000	0.213967	4	89425001	89475000	0.313483
5	100025001	100075000	0.234464	1	264050001	264100000	0.313015
1	210250001	210300000	0.30484	26	19825001	19875000	0.312676
10	32175001	32225000	0.135379	3	61425001	61475000	0.31239
8	72350001	72400000	-0.169459	15	35200001	35250000	0.312151
10	86050001	86100000	-0.344585	1	151300001	151350000	0.311652
10	85775001	85825000	-0.151437	26	13925001	13975000	0.310884
8	43025001	43075000	0.02381	26	20375001	20425000	0.310197
11	22450001	22500000	-0.0346136	11	52625001	52675000	0.308961
19	34375001	34425000	0.504466	2	218500001	218550000	0.308773
8	49775001	49825000	0.146896	9	45450001	45500000	0.308286
13	64050001	64100000	-0.0656912	10	42475001	42525000	0.307555
6	20175001	20225000	0.429167	13	22200001	22250000	0.307093
4	45350001	45400000	0.20916	5	20600001	20650000	0.306417
24	18675001	18725000	-0.422602	2	115625001	115675000	0.30614
2	187400001	187450000	0.186051	3	49050001	49100000	0.306136
13	64250001	64300000	0.223017	13	33250001	33300000	0.306008
7	72800001	72850000	0.448341	13	48550001	48600000	0.305966
16	59850001	59900000	0.266615	6	71575001	71625000	0.305894
7	32475001	32525000	0.245771	2	74150001	74200000	0.305885
3	170600001	170650000	-0.127832	13	60250001	60300000	0.305399
9	83275001	83325000	0.117975	2	63725001	63775000	0.304993
2	144125001	144175000	0.32913	18	65325001	65375000	0.304368
16	34625001	34675000	0.271355	24	35275001	35325000	0.303765
18	38400001	38450000	0.339202	26	1400001	1450000	0.303502
1	80800001	80850000	0.153738	4	99725001	99775000	0.303442
18	13550001	13600000	0.0977862	16	53775001	53825000	0.302786
5	63300001	63350000	-0.190261	5	40950001	41000000	0.302551
4	20625001	20675000	-0.232664	4	5450001	5500000	0.301617
14	12475001	12525000	0.0615675	24	17350001	17400000	0.301579
3	6925001	6975000	0.485765	1	258275001	258325000	0.301339
4	99075001	99125000	0.0802091	18	475001	525000	0.301249
21	26850001	26900000	-0.101285	1	241575001	241625000	0.30115
9	52175001	52225000	-0.498646	3	101725001	101775000	0.30064
23	49325001	49375000	0.247001	10	36075001	36125000	0.300442
13	43300001	43350000	-0.336665	1	264075001	264125000	0.300188
23	40600001	40650000	-0.442107	2	185925001	185975000	0.300126
17	29150001	29200000	-0.142494	1	185775001	185825000	0.299819
2	137525001	137575000	-0.0936307	6	118450001	118500000	0.299613
3	118225001	118275000	-0.0512305	3	45475001	45525000	0.2996
5	108025001	108075000	-0.396196	20	14700001	14750000	0.299418
13	14800001	14850000	0.0256855	7	99625001	99675000	0.299323
1	48875001	48925000	0.315131	4	98800001	98850000	0.298985
10	83700001	83750000	0.162676	1	261925001	261975000	0.298888
17	22775001	22825000	0.211754	2	185900001	185950000	0.298515
2	149000001	149050000	-0.351512	2	91850001	91900000	0.298117
1	28275001	28325000	0.40518	2	99025001	99075000	0.296493
2	128975001	129025000	-0.337806	16	8275001	8325000	0.296427
1	252925001	252975000	-0.313872	6	12725001	12775000	0.295967
10	275001	325000	0.251972	1	255625001	255675000	0.295343
2	39175001	39225000	0.3636	20	8200001	8250000	0.295336
13	63100001	63150000	-0.414496	19	10700001	10750000	0.295036
13	52050001	52100000	0.740574	18	29050001	29100000	0.294699
1	44700001	44750000	-0.239008	21	40475001	40525000	0.294542
2	233875001	233925000	-0.874451	2	35375001	35425000	0.294428
2	144175001	144225000	0.351206	1	261300001	261350000	0.29435
1	151575001	151625000	0.394386	2	216975001	217025000	0.294296
5	108175001	108225000	-0.577975	1	226050001	226100000	0.294188
17	24100001	24150000	-0.108054	19	18100001	18150000	0.294052
22	22700001	22750000	0.143755	4	97650001	97700000	0.293336
18	55950001	56000000	-0.383184	8	53500001	53550000	0.2933
1	171500001	171550000	0.0589459	2	222975001	223025000	0.292966
11	49925001	49975000	0.0485935	18	28975001	29025000	0.292717
20	50275001	50325000	0.0124747	19	30600001	30650000	0.29257
1	214250001	214300000	-0.0489938	7	35400001	35450000	0.291709
11	40425001	40475000	-0.0242679	8	58150001	58200000	0.291137
12	44225001	44275000	0.109492	2	106025001	106075000	0.290862
1	106850001	106900000	-0.00221911	2	61450001	61500000	0.290758
5	83525001	83575000	0.0693496	3	49075001	49125000	0.290454
4	41975001	42025000	0.712868	20	8175001	8225000	0.29027
3	16375001	16425000	0.330904	23	15800001	15850000	0.290251
2	37525001	37575000	0.346406	1	193375001	193425000	0.289877
14	24075001	24125000	-0.203848	26	13175001	13225000	0.289812
19	49450001	49500000	-0.0281164	1	248475001	248525000	0.289097
7	69225001	69275000	0.0694772	16	17275001	17325000	0.289044
9	22475001	22525000	0.342519	10	36050001	36100000	0.288088
19	5225001	5275000	-0.0770645	2	33825001	33875000	0.287992
23	32875001	32925000	-0.144294	6	28625001	28675000	0.287748
18	24575001	24625000	0.301979	18	29000001	29050000	0.287486
3	208775001	208825000	-0.237108	2	116425001	116475000	0.287427
1	256425001	256475000	-0.266411	7	99575001	99625000	0.287325
11	49850001	49900000	0.125138	23	15775001	15825000	0.287271
1	114275001	114325000	0.020758	26	20350001	20400000	0.287242
19	34175001	34225000	0.0589427	13	28875001	28925000	0.286662
9	53075001	53125000	0.0812233	3	15200001	15250000	0.2863
2	50525001	50575000	0.384065	1	41350001	41400000	0.28616
17	51025001	51075000	-0.185785	1	222950001	223000000	0.286007
9	34950001	35000000	0.115878	17	6650001	6700000	0.285467
10	85950001	86000000	-0.187269	10	27125001	27175000	0.28486
1	168225001	168275000	-0.245533	4	69850001	69900000	0.284554
10	500001	550000	0.240656	6	12700001	12750000	0.284305
5	108000001	108050000	-0.444018	3	222775001	222825000	0.28414
2	186625001	186675000	-0.306303	6	108350001	108400000	0.283869
3	167900001	167950000	0.310776	13	66450001	66500000	0.283811
10	58875001	58925000	-0.0896529	2	60575001	60625000	0.283036
10	27200001	27250000	-0.326032	3	109000001	109050000	0.282522
17	41900001	41950000	-0.136117	10	41825001	41875000	0.282331
2	108475001	108525000	0.232959	10	1600001	1650000	0.281488
3	1900001	1950000	0.305325	6	111475001	111525000	0.281099
4	92375001	92425000	-0.0718703	14	22825001	22875000	0.28095
20	26425001	26475000	0.377274	10	40950001	41000000	0.280908
7	57950001	58000000	0.0317133	16	53800001	53850000	0.280724
16	22150001	22200000	0.405809	22	2700001	2750000	0.28033
2	138950001	139000000	-0.226166	10	27175001	27225000	0.280081
15	34400001	34450000	-0.00146298	17	31750001	31800000	0.279841
24	28400001	28450000	0.0533961	4	29600001	29650000	0.279799
4	115450001	115500000	0.353234	12	70225001	70275000	0.279719
15	40250001	40300000	0.11172	26	1675001	1725000	0.278945
12	68200001	68250000	-0.216616	13	27225001	27275000	0.278889
9	6650001	6700000	-0.245543	25	32525001	32575000	0.278558
4	112950001	113000000	0.103621	1	125700001	125750000	0.278151
10	37025001	37075000	-0.124157	4	74600001	74650000	0.277939
16	15425001	15475000	0.216289	2	118250001	118300000	0.277684
3	28700001	28750000	0.229564	4	5500001	5550000	0.277565
1	19725001	19775000	-0.155525	3	215275001	215325000	0.277162
8	18800001	18850000	0.240957	6	111500001	111550000	0.277079
1	202150001	202200000	-0.30661	17	25650001	25700000	0.27657
26	31700001	31750000	0.129863	4	79375001	79425000	0.27649
9	38350001	38400000	-0.108312	15	75250001	75300000	0.276263
26	31725001	31775000	0.162254	1	137375001	137425000	0.276154
2	131250001	131300000	0.0522723	18	1450001	1500000	0.27593
5	107950001	108000000	-0.659332	2	195775001	195825000	0.275684
1	220400001	220450000	-0.0848158	3	203150001	203200000	0.275602
14	18825001	18875000	-0.235998	2	85825001	85875000	0.275594
3	201575001	201625000	0.0194115	12	68800001	68850000	0.275551
4	82250001	82300000	0.164805	3	98525001	98575000	0.275002
2	36875001	36925000	0.1126	23	49300001	49350000	0.274895
3	6875001	6925000	0.235585	18	1375001	1425000	0.274545
2	106800001	106850000	0.344966	5	40900001	40950000	0.273801
26	30600001	30650000	-0.194409	11	10425001	10475000	0.273068
5	108075001	108125000	-0.278918	7	52050001	52100000	0.273055
7	75925001	75975000	0.275321	7	64325001	64375000	0.272952
19	5400001	5450000	-0.0476724	17	63600001	63650000	0.272938
1	259550001	259600000	-0.26623	2	185825001	185875000	0.272846
5	9325001	9375000	0.198453	22	1150001	1200000	0.272685
13	60950001	61000000	0.259494	22	5750001	5800000	0.272418
19	46125001	46175000	0.14657	12	57500001	57550000	0.272183
10	6825001	6875000	0.232934	17	25625001	25675000	0.27211
16	15375001	15425000	-0.0216497	2	72325001	72375000	0.272092
2	167700001	167750000	0.268159	2	219600001	219650000	0.271908
8	15400001	15450000	0.0436921	22	37850001	37900000	0.27113
18	46175001	46225000	-0.0787316	19	60275001	60325000	0.271117
21	45800001	45850000	-0.296039	2	91825001	91875000	0.271057
9	47300001	47350000	-0.125565	17	63250001	63300000	0.270334
3	171925001	171975000	-0.252282	13	60225001	60275000	0.269956
24	19600001	19650000	-0.00349385	5	8150001	8200000	0.269192
11	40400001	40450000	0.075143	1	188225001	188275000	0.269094
3	218850001	218900000	-0.360644	3	171600001	171650000	0.268757
16	42625001	42675000	-0.23354	2	160400001	160450000	0.268579
22	39225001	39275000	0.179226	19	18125001	18175000	0.268349
26	21200001	21250000	0.265077	13	77800001	77850000	0.267841
1	260450001	260500000	-0.442248	9	27975001	28025000	0.267672
11	26975001	27025000	0.184398	2	223025001	223075000	0.267297
10	175001	225000	0.366392	2	147475001	147525000	0.267247
4	112825001	112875000	0.0607773	21	13975001	14025000	0.266917
5	107425001	107475000	0.329521	2	82775001	82825000	0.266819
11	40225001	40275000	0.191732	2	33725001	33775000	0.266624
1	161000001	161050000	-0.147778	17	31775001	31825000	0.266494
3	124350001	124400000	0.156297	10	55650001	55700000	0.26645
3	174175001	174225000	0.242722	2	90375001	90425000	0.266399
5	4300001	4350000	-0.213674	12	38550001	38600000	0.265327
19	45975001	46025000	-0.23518	18	28950001	29000000	0.26529
1	248350001	248400000	0.0101957	2	72350001	72400000	0.26498
13	43450001	43500000	0.198574	1	230775001	230825000	0.264575
9	49600001	49650000	-0.395109	17	37575001	37625000	0.26415
24	18475001	18525000	-0.0785704	26	14900001	14950000	0.263987
5	107925001	107975000	-0.73585	3	141400001	141450000	0.263555
5	108125001	108175000	-0.679036	1	269600001	269650000	0.263132
2	74425001	74475000	0.11405	2	165975001	166025000	0.263078
17	30200001	30250000	-0.324346	26	43925001	43975000	0.262799
3	218875001	218925000	-0.366359	5	71850001	71900000	0.262719
7	84350001	84400000	0.1406	2	64650001	64700000	0.262558
3	17175001	17225000	0.040677	4	5475001	5525000	0.262525
5	107975001	108025000	-0.355788	1	257675001	257725000	0.262263
14	14825001	14875000	-0.282384	3	39600001	39650000	0.262165
10	86000001	86050000	-0.223525	11	55075001	55125000	0.262108
14	47350001	47400000	0.274128	2	35400001	35450000	0.261757
4	19250001	19300000	0.0576127	6	23075001	23125000	0.261542
3	211475001	211525000	0.0329138	8	56450001	56500000	0.26151
1	167350001	167400000	-0.220701	3	146600001	146650000	0.261433
1	248075001	248125000	-0.395912	3	101675001	101725000	0.261324
20	11125001	11175000	0.474892	8	53700001	53750000	0.261238
5	83500001	83550000	-0.133399	7	98700001	98750000	0.261146
4	42125001	42175000	0.386922	3	1725001	1775000	0.261124
2	171575001	171625000	-0.130977	19	48100001	48150000	0.260953
22	21350001	21400000	-0.0994169	10	29650001	29700000	0.260655
22	27350001	27400000	0.135671	17	18600001	18650000	0.260503
11	39925001	39975000	-0.109523	10	42500001	42550000	0.260049
1	57100001	57150000	0.306097	22	37875001	37925000	0.25919
19	24450001	24500000	-0.0603966	5	79625001	79675000	0.258973
14	51425001	51475000	0.231888	2	249000001	249050000	0.258725
1	9700001	9750000	0.0541549	13	3025001	3075000	0.258393
8	24400001	24450000	-0.244779	3	171625001	171675000	0.257926
18	26250001	26300000	0.31852	18	1475001	1525000	0.257922
1	168450001	168500000	0.0763249	2	66950001	67000000	0.257835
7	91375001	91425000	0.139398	10	19300001	19350000	0.256999
12	21400001	21450000	-0.37942	22	2725001	2775000	0.256749
9	49500001	49550000	-0.367965	3	119875001	119925000	0.256744
10	81550001	81600000	-0.328819	8	46650001	46700000	0.256482
10	42425001	42475000	0.342656	6	83100001	83150000	0.256078
5	6375001	6425000	-0.205318	3	168775001	168825000	0.255756
22	26400001	26450000	-0.0312794	2	227050001	227100000	0.255635
8	83025001	83075000	-0.268427	1	55000001	55050000	0.255288
12	79075001	79125000	0.156097	4	36600001	36650000	0.25474
3	163775001	163825000	-0.15626	2	186525001	186575000	0.254676
14	24100001	24150000	-0.198335	7	14550001	14600000	0.254599
1	219350001	219400000	0.0220858	2	95375001	95425000	0.254523
12	44200001	44250000	0.239948	18	43375001	43425000	0.253224
13	38275001	38325000	0.101368	4	15325001	15375000	0.252645
4	119450001	119500000	-0.113424	19	22075001	22125000	0.251765
1	94575001	94625000	-0.204817	7	52075001	52125000	0.25111
2	220375001	220425000	0.269038	2	225600001	225650000	0.249891
15	76375001	76425000	-0.354325	13	42675001	42725000	0.24987
13	17400001	17450000	-0.180935	5	13550001	13600000	0.249752
9	62775001	62825000	-0.25058	13	7375001	7425000	0.249615
5	82675001	82725000	0.192526	7	45500001	45550000	0.249575
10	48525001	48575000	-0.0381936	2	204675001	204725000	0.2495
5	8200001	8250000	0.226235	3	106350001	106400000	0.248945
26	9875001	9925000	-0.411775	2	63800001	63850000	0.248581
16	34175001	34225000	0.611249	25	20975001	21025000	0.248539
2	199750001	199800000	-0.0969768	14	42775001	42825000	0.248527
11	40350001	40400000	0.423011	5	96425001	96475000	0.248113
18	44375001	44425000	-0.50145	7	56225001	56275000	0.248048
13	63975001	64025000	-0.0561381	17	37550001	37600000	0.247941
2	147125001	147175000	-0.0657248	5	27050001	27100000	0.247598
2	160575001	160625000	-0.311964	8	60250001	60300000	0.247513
9	26400001	26450000	0.203857	5	23575001	23625000	0.247474
2	74400001	74450000	-0.0568152	21	40325001	40375000	0.247395
1	87625001	87675000	-0.21526	3	164700001	164750000	0.247256
6	70375001	70425000	-0.000314709	2	195750001	195800000	0.247187
23	4675001	4725000	0.118721	10	42675001	42725000	0.247012
15	75300001	75350000	-0.269553	1	230825001	230875000	0.24675
4	115475001	115525000	0.311852	10	42550001	42600000	0.246481
1	111575001	111625000	-0.383149	9	94800001	94850000	0.24635
8	52175001	52225000	-0.247174	25	16875001	16925000	0.246209
24	25900001	25950000	0.225797	18	31600001	31650000	0.24599
10	23850001	23900000	-0.273018	2	73150001	73200000	0.245273
6	116850001	116900000	-0.0393805	3	146575001	146625000	0.245265
3	201500001	201550000	0.144169	26	17475001	17525000	0.245239
9	26425001	26475000	0.218186	20	51125001	51175000	0.244813
26	21225001	21275000	0.38885	3	164425001	164475000	0.244478
1	248025001	248075000	-0.523537	18	49450001	49500000	0.244448
9	63675001	63725000	-0.298821	12	73650001	73700000	0.24441
2	35900001	35950000	-0.132591	1	195275001	195325000	0.244143
23	48400001	48450000	-0.0419738	25	20525001	20575000	0.244068
4	88600001	88650000	0.0706549	5	89275001	89325000	0.243991
6	21875001	21925000	-0.226239	1	230875001	230925000	0.243912
8	68525001	68575000	0.175869	18	40875001	40925000	0.243132
4	77350001	77400000	-0.364571	8	69825001	69875000	0.242675
3	185725001	185775000	0.315953	2	82800001	82850000	0.242644
22	30475001	30525000	-0.416977	17	51300001	51350000	0.242439
2	232925001	232975000	0.149591	22	25450001	25500000	0.242293
26	42375001	42425000	-0.0625748	2	39450001	39500000	0.242086
5	83550001	83600000	0.26469	9	85825001	85875000	0.242049
11	46650001	46700000	0.0797586	3	101750001	101800000	0.241949
14	47325001	47375000	0.107985	6	110600001	110650000	0.241941
15	54600001	54650000	-0.0947422	1	156200001	156250000	0.241739
2	186350001	186400000	-0.183934	1	120700001	120750000	0.24166
4	85625001	85675000	0.0309698	2	121100001	121150000	0.241317
9	73800001	73850000	-0.0325542	4	95500001	95550000	0.24081
5	82700001	82750000	0.300903	6	81875001	81925000	0.240606
21	12500001	12550000	-0.138662	24	21950001	22000000	0.240568
2	69525001	69575000	-0.209522	1	120675001	120725000	0.23964
1	80775001	80825000	0.289501	18	775001	825000	0.239354
15	40400001	40450000	-0.0931921	10	36125001	36175000	0.239069
11	49900001	49950000	0.369178	5	30625001	30675000	0.23883
11	40375001	40425000	-0.0709618	15	3000001	3050000	0.238558
1	44975001	45025000	-0.0739113	1	2950001	3000000	0.238415
1	239075001	239125000	-0.289314	5	57325001	57375000	0.238411
3	173225001	173275000	0.103283	17	37500001	37550000	0.238362
20	40100001	40150000	-0.115633	16	65900001	65950000	0.238356
11	50325001	50375000	0.0517295	15	37700001	37750000	0.238285
13	5775001	5825000	0.2057	4	55600001	55650000	0.238228
8	83050001	83100000	-0.334988	7	100550001	100600000	0.238185
5	82725001	82775000	0.465612	1	19750001	19800000	0.238096
1	43700001	43750000	-0.133791	7	93975001	94025000	0.23773
2	190725001	190775000	-0.348928	11	37325001	37375000	0.237271
16	5350001	5400000	0.236213	2	223000001	223050000	0.237167
1	247125001	247175000	0.0916838	2	248975001	249025000	0.236959
3	102000001	102050000	0.292796	12	17800001	17850000	0.236734
8	63775001	63825000	0.260508	10	42150001	42200000	0.236341
6	32325001	32375000	0.27657	4	61925001	61975000	0.236242
2	137575001	137625000	0.114214	21	34600001	34650000	0.236191
11	37775001	37825000	0.264036	24	27425001	27475000	0.23605
1	135325001	135375000	0.00939635	3	97400001	97450000	0.235959
8	35325001	35375000	-0.258461	26	1875001	1925000	0.235954
22	23600001	23650000	0.17237	3	97425001	97475000	0.235895
15	68475001	68525000	0.0508528	9	92050001	92100000	0.235659
1	59450001	59500000	-0.0191748	3	1675001	1725000	0.235343
1	120500001	120550000	-0.378846	16	32950001	33000000	0.235239
12	71275001	71325000	-0.280768	16	44975001	45025000	0.234971
26	700001	750000	-0.164044	1	80700001	80750000	0.234044
22	15225001	15275000	0.0693815	11	10450001	10500000	0.233995
5	105825001	105875000	0.0868288	2	147450001	147500000	0.233715
10	79650001	79700000	-0.369941	3	36750001	36800000	0.23366
2	37550001	37600000	0.311892	15	35600001	35650000	0.233579
3	160825001	160875000	-0.131884	7	81825001	81875000	0.232725
2	147925001	147975000	-0.046221	3	187650001	187700000	0.231984
2	186600001	186650000	0.108732	12	64875001	64925000	0.231732
12	37250001	37300000	-0.271404	14	1875001	1925000	0.231499
10	66450001	66500000	0.249533	2	70775001	70825000	0.231296
2	131300001	131350000	0.25838	2	238175001	238225000	0.23129
1	252900001	252950000	0.0781174	23	28750001	28800000	0.231003
1	235675001	235725000	-0.17271	24	35300001	35350000	0.230596
7	84750001	84800000	-0.418163	15	5225001	5275000	0.230409
19	54500001	54550000	-0.373493	11	52650001	52700000	0.230383
2	187375001	187425000	0.197989	3	61400001	61450000	0.230247
8	2150001	2200000	-0.00037939	10	42525001	42575000	0.230131
14	7575001	7625000	0.312875	3	101650001	101700000	0.230001
1	214925001	214975000	0.243372	8	69875001	69925000	0.229916
13	43275001	43325000	-0.343966	19	48075001	48125000	0.229845
1	215400001	215450000	-0.161996	2	59900001	59950000	0.229725
18	26225001	26275000	0.249387	8	57325001	57375000	0.229388
5	19000001	19050000	-0.154401	8	46725001	46775000	0.229377
7	78425001	78475000	0.112998	10	13400001	13450000	0.229343
3	15800001	15850000	0.0804845	1	136125001	136175000	0.229291
7	65050001	65100000	-0.103435	7	13675001	13725000	0.22918
2	32375001	32425000	0.171979	12	71050001	71100000	0.228853
10	84300001	84350000	0.399139	13	78875001	78925000	0.228742
4	37075001	37125000	0.163102	18	6825001	6875000	0.2283
15	54650001	54700000	0.100577	12	68825001	68875000	0.22822
1	248325001	248375000	0.0866959	9	15500001	15550000	0.228045
16	14850001	14900000	0.0354794	7	13725001	13775000	0.227815
11	51125001	51175000	-0.290721	1	84150001	84200000	0.227598
3	95825001	95875000	-0.0473615	21	34625001	34675000	0.227589
10	45475001	45525000	0.224828	10	27150001	27200000	0.227482
13	27275001	27325000	-0.352842	3	21500001	21550000	0.227475
4	109850001	109900000	-0.244027	2	60600001	60650000	0.227334
3	211525001	211575000	-0.154779	6	57425001	57475000	0.227098
10	75700001	75750000	-0.0288396	13	48525001	48575000	0.226708
17	44650001	44700000	0.123497	9	70150001	70200000	0.226361
13	46800001	46850000	-0.102473	19	48150001	48200000	0.226292
15	42700001	42750000	0.188778	10	42250001	42300000	0.226154
2	79800001	79850000	-0.145811	6	59500001	59550000	0.225508
2	37575001	37625000	0.234169	1	3225001	3275000	0.225434
7	43575001	43625000	0.345708	6	118425001	118475000	0.225404
3	191250001	191300000	-0.0769296	12	60500001	60550000	0.225354
25	24575001	24625000	0.295137	2	116175001	116225000	0.225123
17	12575001	12625000	0.0574784	6	59475001	59525000	0.225076
8	24350001	24400000	-0.079446	16	42625001	42675000	0.224967
23	5200001	5250000	-0.00399241	7	56200001	56250000	0.224853
15	76350001	76400000	-0.314126	5	64900001	64950000	0.224824
14	2125001	2175000	0.088169	8	21200001	21250000	0.224679
16	46875001	46925000	-0.388014	8	76325001	76375000	0.224545
22	40400001	40450000	0.468174	5	79600001	79650000	0.224514
10	82525001	82575000	-0.261523	3	33250001	33300000	0.223963
4	91775001	91825000	0.174625	2	35450001	35500000	0.223931
3	58300001	58350000	-0.0676109	26	8700001	8750000	0.223284
13	33125001	33175000	-0.0377968	4	106175001	106225000	0.222826
14	23450001	23500000	0.0107906	14	33100001	33150000	0.222812
5	82750001	82800000	0.262024	4	17025001	17075000	0.222769
1	19250001	19300000	0.115735	1	203625001	203675000	0.222613
21	25350001	25400000	0.155268	6	86975001	87025000	0.222504
20	11900001	11950000	0.251824	4	95625001	95675000	0.221937
13	51800001	51850000	0.228135	21	40300001	40350000	0.221711
24	18750001	18800000	-0.417656	13	27625001	27675000	0.221529
2	224900001	224950000	-0.157917	9	94775001	94825000	0.221307
16	48775001	48825000	0.1385	4	6650001	6700000	0.221052
2	150350001	150400000	0.0616581	1	276550001	276600000	0.220964
7	94400001	94450000	0.342729	2	16100001	16150000	0.220837
1	50925001	50975000	-0.108408	23	26150001	26200000	0.220556
16	22125001	22175000	0.0561182	1	277400001	277450000	0.220442
4	22425001	22475000	0.326944	10	84550001	84600000	0.220255
2	20300001	20350000	-0.280617	8	79775001	79825000	0.220207
17	20850001	20900000	0.129297	3	203275001	203325000	0.219825
9	25725001	25775000	-0.00180074	5	78975001	79025000	0.219764
9	6625001	6675000	-0.36818	1	188325001	188375000	0.219532
10	66475001	66525000	-0.294644	2	21825001	21875000	0.219437
13	38975001	39025000	0.111402	1	14350001	14400000	0.219105
5	9350001	9400000	0.391539	9	92075001	92125000	0.218996
19	40375001	40425000	0.250984	6	50075001	50125000	0.218948
8	8550001	8600000	0.246952	23	7150001	7200000	0.218904
3	58450001	58500000	0.0987496	1	256450001	256500000	0.218505
4	89675001	89725000	-0.264041	3	24300001	24350000	0.218471
10	65950001	66000000	0.250459	18	43350001	43400000	0.218344
10	32575001	32625000	1.55951	2	40275001	40325000	0.218284
16	71875001	71925000	0.22394	6	51725001	51775000	0.218254
5	107900001	107950000	-0.316801	2	116350001	116400000	0.218172
8	42575001	42625000	-0.0529631	4	73700001	73750000	0.21789
2	144150001	144200000	0.302909	16	43900001	43950000	0.217863
17	52550001	52600000	0.214919	3	78775001	78825000	0.217768
8	51975001	52025000	-0.275497	26	8750001	8800000	0.217576
5	88200001	88250000	-0.264882	16	17300001	17350000	0.217519
2	246000001	246050000	-0.25066	25	24450001	24500000	0.216981
19	9600001	9650000	-0.031669	3	45500001	45550000	0.216971
8	18250001	18300000	0.0177444	2	108000001	108050000	0.216617
3	44225001	44275000	-0.30729	3	49100001	49150000	0.216599
23	5325001	5375000	0.0279367	3	106300001	106350000	0.216451
1	87600001	87650000	0.0420081	5	78925001	78975000	0.216382
1	263825001	263875000	-0.151881	3	61250001	61300000	0.216283
2	223250001	223300000	-0.206246	7	14225001	14275000	0.216215
11	34875001	34925000	0.0553811	22	25575001	25625000	0.21613
1	59525001	59575000	-0.170852	24	39625001	39675000	0.215944
7	84450001	84500000	0.00475794	6	43125001	43175000	0.215786
2	199875001	199925000	-0.252117	16	46800001	46850000	0.215404
13	60975001	61025000	0.0290859	22	51200001	51250000	0.215107
3	212450001	212500000	0.236156	26	19950001	20000000	0.215034
20	13825001	13875000	-0.0114826	1	247875001	247925000	0.214512
1	109200001	109250000	0.286039	17	57950001	58000000	0.214133
1	44725001	44775000	-0.246206	18	1400001	1450000	0.214036
8	46925001	46975000	-0.0234971	2	223050001	223100000	0.213822
7	50775001	50825000	-0.129804	25	41025001	41075000	0.213708
2	243000001	243050000	0.00876211	4	90625001	90675000	0.213683
17	24675001	24725000	-0.100707	3	106375001	106425000	0.213311
12	27500001	27550000	-0.00927398	2	25900001	25950000	0.213259
2	163575001	163625000	-0.207888	8	20825001	20875000	0.212661
4	101175001	101225000	-0.237483	24	31550001	31600000	0.212642
19	45950001	46000000	0.0987028	3	168800001	168850000	0.212148
23	52450001	52500000	0.226262	3	143025001	143075000	0.212052
14	46850001	46900000	-0.0187059	7	37100001	37150000	0.211873
23	19400001	19450000	-0.225237	15	4200001	4250000	0.211847
7	47675001	47725000	0.0813422	11	10825001	10875000	0.211691
19	34150001	34200000	0.120646	1	125675001	125725000	0.211561
26	18475001	18525000	0.33952	3	171650001	171700000	0.211292
19	5525001	5575000	0.0338625	3	2900001	2950000	0.211282
9	89150001	89200000	0.656806	26	19800001	19850000	0.211081
4	96125001	96175000	0.0672245	13	33175001	33225000	0.210981
3	186750001	186800000	-0.223325	12	14975001	15025000	0.210951
11	50525001	50575000	0.0430229	18	54575001	54625000	0.210839
10	31775001	31825000	-0.0516763	1	14375001	14425000	0.210643
19	1250001	1300000	0.156348	3	106275001	106325000	0.20993
13	52075001	52125000	0.854298	7	63525001	63575000	0.20967
2	128950001	129000000	-0.165085	2	126275001	126325000	0.209632
10	83575001	83625000	0.107315	2	39425001	39475000	0.209454
4	119225001	119275000	0.119084	3	203100001	203150000	0.209064
19	33850001	33900000	-0.0991935	2	118125001	118175000	0.208968
18	54100001	54150000	-0.334894	1	78625001	78675000	0.208632
24	18775001	18825000	-0.181484	8	47025001	47075000	0.208457
9	67400001	67450000	-0.150186	1	203600001	203650000	0.208377
23	7750001	7800000	-0.207412	26	43900001	43950000	0.207539
2	74450001	74500000	0.0627218	3	146500001	146550000	0.207362
16	5825001	5875000	-0.185388	8	70000001	70050000	0.20729
18	26350001	26400000	0.0987106	4	113625001	113675000	0.207145
2	164175001	164225000	-0.223401	10	40350001	40400000	0.206869
23	7675001	7725000	-0.289879	18	1500001	1550000	0.206769
12	21375001	21425000	-0.328057	15	29375001	29425000	0.206347
10	84150001	84200000	0.149241	2	70875001	70925000	0.206249
3	210325001	210375000	-0.279296	4	95600001	95650000	0.20614
7	56925001	56975000	0.255747	22	5725001	5775000	0.206122
1	81100001	81150000	-0.150433	4	29625001	29675000	0.205972
7	80050001	80100000	0.219598	6	118400001	118450000	0.205585
8	50750001	50800000	0.318508	2	222950001	223000000	0.20512
3	6900001	6950000	0.459599	3	17625001	17675000	0.204965
1	226325001	226375000	-0.139169	22	625001	675000	0.204766
2	151900001	151950000	-0.168932	17	38150001	38200000	0.204564
4	92400001	92450000	0.401259	8	8600001	8650000	0.204426
2	139950001	140000000	0.309975	23	38150001	38200000	0.204283
2	119075001	119125000	-0.402094	26	14525001	14575000	0.204156
2	186300001	186350000	-0.433468	11	16675001	16725000	0.204119
2	232325001	232375000	-0.312572	7	35375001	35425000	0.204116
10	25850001	25900000	-0.248494	17	6625001	6675000	0.204032
26	17275001	17325000	0.1949	2	16050001	16100000	0.203995
2	232875001	232925000	0.135113	1	257700001	257750000	0.203394
21	4925001	4975000	0.231775	26	4525001	4575000	0.203124
10	30550001	30600000	0.187858	2	118175001	118225000	0.202812
1	49475001	49525000	0.27248	11	45825001	45875000	0.202742
26	9900001	9950000	-0.396708	9	85800001	85850000	0.202629
1	57925001	57975000	0.142836	18	33325001	33375000	0.202544
10	32000001	32050000	0.516457	17	66325001	66375000	0.202517
3	115925001	115975000	-0.0653518	11	40150001	40200000	0.20242
8	2125001	2175000	0.0827923	4	97825001	97875000	0.202401
3	9100001	9150000	0.19866	1	83200001	83250000	0.202202
4	80725001	80775000	-0.0479274	4	95675001	95725000	0.202141
17	34900001	34950000	-0.280799	11	14450001	14500000	0.20202
1	50950001	51000000	-0.288245	23	7200001	7250000	0.201811
1	114300001	114350000	-0.229677	16	10100001	10150000	0.201693
5	22000001	22050000	0.299809	4	94050001	94100000	0.201532
17	12600001	12650000	0.281529	8	8625001	8675000	0.201523
6	43275001	43325000	0.37046	4	108250001	108300000	0.2014
7	94350001	94400000	-0.0227027	23	57675001	57725000	0.20113
16	34125001	34175000	0.495813	5	33825001	33875000	0.201007
2	186250001	186300000	-0.12665	14	15275001	15325000	0.200819
9	83300001	83350000	0.283399	6	94625001	94675000	0.200807
4	65950001	66000000	-0.259282	5	8175001	8225000	0.200742
25	18825001	18875000	0.251825	8	59650001	59700000	0.200086
2	59400001	59450000	-0.0796196	1	257150001	257200000	0.199708
21	14975001	15025000	-0.0296074	4	18225001	18275000	0.199552
2	38950001	39000000	-0.00456205	24	35200001	35250000	0.199472
20	1525001	1575000	-0.0299822	13	82625001	82675000	0.199367
7	84425001	84475000	0.125021	2	158950001	159000000	0.199248
22	51200001	51250000	0.298811	2	107800001	107850000	0.199216
8	24650001	24700000	-0.217195	13	56300001	56350000	0.199047
11	53975001	54025000	0.128558	13	27150001	27200000	0.198918
4	67725001	67775000	0.163855	2	65400001	65450000	0.198692
13	20275001	20325000	-0.314087	7	17825001	17875000	0.198587
8	63900001	63950000	0.0617185	8	56950001	57000000	0.198478
19	28125001	28175000	-0.183051	1	24475001	24525000	0.198399
26	36450001	36500000	-0.175262	10	40975001	41025000	0.198289
22	51300001	51350000	0.14579	7	13625001	13675000	0.198112
6	108950001	109000000	-0.0878569	4	97875001	97925000	0.198108
1	167950001	168000000	0.176686	7	101250001	101300000	0.197832
2	12675001	12725000	-0.00650001	7	91025001	91075000	0.197806
4	45375001	45425000	0.327144	2	225425001	225475000	0.197453
10	21950001	22000000	-0.187057	4	66525001	66575000	0.197097
24	15875001	15925000	0.108885	8	49325001	49375000	0.197001
25	9850001	9900000	-0.0227134	4	84625001	84675000	0.196788
9	89175001	89225000	0.339305	1	243525001	243575000	0.196746
3	88025001	88075000	-0.106037	20	8225001	8275000	0.196402
2	129025001	129075000	-0.172596	4	75700001	75750000	0.196264
23	52550001	52600000	0.104144	4	113600001	113650000	0.196229
3	16325001	16375000	0.29533	25	24425001	24475000	0.196077
13	37575001	37625000	-0.145072	14	15300001	15350000	0.195864
11	48775001	48825000	-0.131073	12	71575001	71625000	0.195732
10	33650001	33700000	-0.121128	19	47875001	47925000	0.195649
15	57875001	57925000	-0.276324	1	24375001	24425000	0.195608
2	50475001	50525000	0.309136	5	20650001	20700000	0.195413
4	85525001	85575000	-0.246845	25	20850001	20900000	0.195191
5	107875001	107925000	-0.699369	6	37125001	37175000	0.194948
2	236325001	236375000	-0.160106	12	64900001	64950000	0.194913
2	74300001	74350000	-0.219495	11	37300001	37350000	0.194632
10	53525001	53575000	0.160714	7	63475001	63525000	0.194602
3	136400001	136450000	0.52	22	11975001	12025000	0.194376
23	17550001	17600000	-0.110581	10	42225001	42275000	0.194339
11	53925001	53975000	0.118125	16	47850001	47900000	0.194311
9	35025001	35075000	0.18099	15	11175001	11225000	0.193973
3	202900001	202950000	-0.135952	17	56600001	56650000	0.193901
4	80175001	80225000	0.0991602	23	46275001	46325000	0.193748
2	171550001	171600000	-0.193923	9	15475001	15525000	0.19373
7	85175001	85225000	0.104049	1	225525001	225575000	0.193435
11	53450001	53500000	0.143397	17	56625001	56675000	0.19329
3	69350001	69400000	0.066804	7	68575001	68625000	0.193155
13	27850001	27900000	-0.0403162	10	66375001	66425000	0.193046
22	37025001	37075000	-0.053761	26	1900001	1950000	0.192728
4	79925001	79975000	-0.122403	12	29425001	29475000	0.192587
24	25050001	25100000	0.245538	3	160925001	160975000	0.192459
1	63750001	63800000	0.357392	2	107750001	107800000	0.192184
1	161100001	161150000	-0.0160946	3	36800001	36850000	0.192112
9	49525001	49575000	-0.374709	4	98900001	98950000	0.192059
3	170750001	170800000	0.219729	2	33850001	33900000	0.191982
2	7125001	7175000	-0.27047	17	32600001	32650000	0.191718
14	30250001	30300000	0.194189	2	20675001	20725000	0.191717
3	209925001	209975000	0.0858249	9	59800001	59850000	0.191324
2	232900001	232950000	0.21712	5	107550001	107600000	0.191202
16	16200001	16250000	-0.0872747	22	5775001	5825000	0.191175
13	75325001	75375000	0.212692	3	106325001	106375000	0.191142
19	50600001	50650000	-0.144917	12	68725001	68775000	0.190939
4	94625001	94675000	0.135404	2	58625001	58675000	0.190614
4	42150001	42200000	0.26651	8	19575001	19625000	0.190527
18	54150001	54200000	-0.515275	1	203650001	203700000	0.1905
4	30275001	30325000	-0.299313	20	2950001	3000000	0.190225
10	58900001	58950000	-0.20908	10	40475001	40525000	0.190126
3	176275001	176325000	0.0429612	2	69325001	69375000	0.189355
11	50875001	50925000	0.131662	5	64875001	64925000	0.188867
5	107850001	107900000	-0.720476	10	1625001	1675000	0.188793
21	15100001	15150000	0.0778783	16	3975001	4025000	0.188373
1	272575001	272625000	-0.13923	8	57275001	57325000	0.18835
16	14875001	14925000	0.119681	7	14475001	14525000	0.188279
4	42100001	42150000	0.0862244	3	222800001	222850000	0.188255
11	40450001	40500000	0.0308339	23	25600001	25650000	0.188041
11	51375001	51425000	0.319099	13	78925001	78975000	0.187874
10	42400001	42450000	0.374102	19	32275001	32325000	0.187798
6	20200001	20250000	0.380767	6	30825001	30875000	0.187596
17	44800001	44850000	0.188375	2	6250001	6300000	0.187516
9	89125001	89175000	0.586265	10	75875001	75925000	0.187471
11	31925001	31975000	0.197691	10	27075001	27125000	0.187338
13	42650001	42700000	-0.425053	22	1125001	1175000	0.187317
5	19100001	19150000	-0.0173006	26	33500001	33550000	0.187316
1	168200001	168250000	-0.183263	7	92025001	92075000	0.187309
16	25575001	25625000	0.125216	1	83225001	83275000	0.186728
6	39950001	40000000	-0.361034	17	31725001	31775000	0.186594
8	78775001	78825000	-0.134097	20	6600001	6650000	0.186593
10	25825001	25875000	-0.0725106	3	112675001	112725000	0.186586
6	20125001	20175000	0.473118	12	50075001	50125000	0.186233
4	120550001	120600000	0.0900388	13	27350001	27400000	0.185891
2	164075001	164125000	-0.295784	4	88350001	88400000	0.185387
16	46850001	46900000	-0.166832	12	20200001	20250000	0.185354
7	56175001	56225000	0.116951	18	575001	625000	0.18513
6	45700001	45750000	-0.269916	23	46750001	46800000	0.184728
1	168150001	168200000	-0.10957	16	33425001	33475000	0.184594
2	79400001	79450000	-0.0392667	2	230975001	231025000	0.184457
2	186275001	186325000	-0.307803	9	59725001	59775000	0.184397
3	173125001	173175000	0.197559	9	74325001	74375000	0.184062
4	81825001	81875000	-0.107226	2	175050001	175100000	0.184025
3	185775001	185825000	0.283736	18	500001	550000	0.183881
3	70900001	70950000	-0.149833	3	62500001	62550000	0.183767
1	49375001	49425000	0.14114	13	5150001	5200000	0.183715
10	81525001	81575000	-0.159119	6	69475001	69525000	0.183707
2	227300001	227350000	-0.0475615	2	114750001	114800000	0.183647
24	24675001	24725000	-0.124305	2	99750001	99800000	0.183409
24	13125001	13175000	0.213762	16	44900001	44950000	0.183245
12	71300001	71350000	-0.274224	2	248950001	249000000	0.182757
1	49500001	49550000	0.0900825	10	26575001	26625000	0.182696
12	2475001	2525000	0.106881	11	54575001	54625000	0.182679
19	43475001	43525000	0.0858117	4	97700001	97750000	0.182662
14	27825001	27875000	0.142478	13	82600001	82650000	0.182226
10	23825001	23875000	-0.0613629	1	129375001	129425000	0.182077
9	49575001	49625000	-0.250888	3	119850001	119900000	0.181903
20	25500001	25550000	0.0201237	10	61650001	61700000	0.181428
5	100050001	100100000	0.232694	10	3025001	3075000	0.181112
19	34100001	34150000	0.0296468	10	12475001	12525000	0.181102
12	79125001	79175000	0.184516	1	24425001	24475000	0.181003
3	13725001	13775000	-0.0137073	22	25425001	25475000	0.18099
7	91050001	91100000	-0.296551	10	42700001	42750000	0.180696
16	47725001	47775000	0.0771681	6	28700001	28750000	0.1803
20	15675001	15725000	-0.00897882	2	52050001	52100000	0.18003
1	80825001	80875000	0.208376	15	9325001	9375000	0.179926
5	78200001	78250000	-0.135902	26	14700001	14750000	0.179736
23	53175001	53225000	-0.0315382	6	37100001	37150000	0.179727
7	61150001	61200000	-0.106856	8	59675001	59725000	0.179665
8	36025001	36075000	-0.0452583	25	20500001	20550000	0.179599
26	24700001	24750000	0.261516	26	8625001	8675000	0.1795
16	27125001	27175000	0.0514902	19	29125001	29175000	0.179227
6	110700001	110750000	-0.140021	12	73600001	73650000	0.179162
22	37600001	37650000	-0.0122167	22	11700001	11750000	0.178983
2	60375001	60425000	0.370314	6	66150001	66200000	0.178845
13	67000001	67050000	0.174235	9	45425001	45475000	0.178631
2	17550001	17600000	0.212233	17	28725001	28775000	0.178588
10	73725001	73775000	-0.185321	1	91275001	91325000	0.178274
3	212150001	212200000	-0.155622	15	3700001	3750000	0.17827
16	34150001	34200000	0.39144	12	14925001	14975000	0.178157
1	162975001	163025000	0.140471	12	32325001	32375000	0.177821
5	102425001	102475000	0.188214	23	15825001	15875000	0.17771
2	150000001	150050000	0.0669303	23	49275001	49325000	0.177471
18	53750001	53800000	-0.34726	16	47875001	47925000	0.177419
20	2100001	2150000	-0.144808	9	94725001	94775000	0.177392
23	52700001	52750000	-0.245774	1	261725001	261775000	0.177195
24	15950001	16000000	0.13296	26	1700001	1750000	0.17687
11	37800001	37850000	0.30857	21	40525001	40575000	0.176617
19	35550001	35600000	0.0232133	13	56325001	56375000	0.176609
14	29625001	29675000	-0.0841248	3	187675001	187725000	0.176242
9	34975001	35025000	0.160607	1	116725001	116775000	0.176237
19	5375001	5425000	-0.117828	24	42400001	42450000	0.176219
15	51175001	51225000	-0.269535	22	1175001	1225000	0.176125
8	72375001	72425000	-0.184422	26	14875001	14925000	0.17612
13	82525001	82575000	-0.0414195	2	204625001	204675000	0.176064
19	26850001	26900000	-0.148253	4	84650001	84700000	0.175912
22	26850001	26900000	0.0010586	1	188200001	188250000	0.175694
7	63850001	63900000	-0.132486	10	28125001	28175000	0.175592
9	89250001	89300000	0.247875	5	60275001	60325000	0.175375
2	12650001	12700000	0.0416694	8	79800001	79850000	0.175179
6	103200001	103250000	0.089272	2	170950001	171000000	0.175169
2	50425001	50475000	0.268817	3	194375001	194425000	0.174863
2	139625001	139675000	-0.0758359	7	12600001	12650000	0.174663
15	35450001	35500000	0.111301	10	60825001	60875000	0.174646
23	6375001	6425000	0.321688	3	194250001	194300000	0.174272
5	82650001	82700000	0.329691	19	1725001	1775000	0.174193
10	37800001	37850000	-0.117816	21	41475001	41525000	0.173907
4	107650001	107700000	-0.260229	1	255800001	255850000	0.173817
3	174725001	174775000	0.115919	24	12950001	13000000	0.173267
3	205850001	205900000	-0.299524	3	179925001	179975000	0.17317
16	57725001	57775000	0.100146	16	70300001	70350000	0.172639
19	59275001	59325000	-0.176063	3	196625001	196675000	0.172634
16	5875001	5925000	-0.182744	21	24600001	24650000	0.172241
10	200001	250000	0.251743	3	112750001	112800000	0.172105
5	6325001	6375000	-0.143128	15	75225001	75275000	0.171917
10	250001	300000	0.376662	1	230700001	230750000	0.171761
10	85450001	85500000	0.146443	7	91050001	91100000	0.171734
13	64200001	64250000	-0.300065	13	33150001	33200000	0.171729
18	51150001	51200000	-0.0230726	1	33700001	33750000	0.171217
2	144100001	144150000	0.21334	1	257875001	257925000	0.171176
2	108425001	108475000	-0.299069	10	40450001	40500000	0.170774
8	78450001	78500000	-0.144454	15	2975001	3025000	0.170753
5	13125001	13175000	0.0777823	17	54200001	54250000	0.170698
8	6975001	7025000	-0.0992595	26	2800001	2850000	0.170627
7	92950001	93000000	0.232427	18	9900001	9950000	0.170532
4	80025001	80075000	0.238613	10	42725001	42775000	0.170257
5	107775001	107825000	-0.251272	1	186325001	186375000	0.17016
2	128875001	128925000	-0.216226	11	52600001	52650000	0.17013
18	41025001	41075000	0.0562819	5	94775001	94825000	0.170107
3	173375001	173425000	-0.0163402	19	51575001	51625000	0.169975
17	35050001	35100000	-0.249969	19	21550001	21600000	0.169692
18	53850001	53900000	-0.19832	23	26175001	26225000	0.169588
10	84325001	84375000	0.313795	2	78400001	78450000	0.169496
16	26600001	26650000	-0.277505	2	227025001	227075000	0.169457
7	92800001	92850000	-0.0997328	15	29225001	29275000	0.169367
19	59775001	59825000	-0.025843	10	42175001	42225000	0.169306
18	44400001	44450000	-0.46143	2	74175001	74225000	0.169203
12	79275001	79325000	0.199652	1	152575001	152625000	0.169132
2	58525001	58575000	-0.136393	2	189225001	189275000	0.169067
5	103075001	103125000	0.122364	6	30375001	30425000	0.169029
4	87275001	87325000	0.00925457	22	42475001	42525000	0.169012
5	37175001	37225000	-0.214797	2	88650001	88700000	0.168809
11	51250001	51300000	-0.0330717	9	70175001	70225000	0.168668
16	45075001	45125000	0.0488421	12	57525001	57575000	0.168443
16	27100001	27150000	0.133724	6	23100001	23150000	0.168329
4	114175001	114225000	0.197014	1	80625001	80675000	0.168002
12	37225001	37275000	0.186668	12	60475001	60525000	0.167972
3	210300001	210350000	-0.00218615	6	71725001	71775000	0.167946
17	36150001	36200000	-0.0939424	24	35400001	35450000	0.167614
16	57225001	57275000	0.0529073	7	14325001	14375000	0.167599
1	162950001	163000000	0.124655	5	20825001	20875000	0.16756
16	26000001	26050000	-0.203862	8	33400001	33450000	0.167548
22	8375001	8425000	0.102514	2	176125001	176175000	0.167408
6	23950001	24000000	0.119854	2	99075001	99125000	0.167249
22	20000001	20050000	0.0414985	10	26600001	26650000	0.167153
2	125001	175000	0.0315446	6	69500001	69550000	0.166947
10	32025001	32075000	0.158548	16	71525001	71575000	0.166835
7	84400001	84450000	0.0745281	1	255350001	255400000	0.16627
12	74775001	74825000	0.113975	3	97450001	97500000	0.166243
2	105450001	105500000	-0.0128015	8	56925001	56975000	0.166127
19	5550001	5600000	0.219464	1	254750001	254800000	0.165738
9	41550001	41600000	0.0340695	15	29525001	29575000	0.165172
2	245550001	245600000	0.255745	8	42850001	42900000	0.164706
4	89400001	89450000	-0.152529	2	64125001	64175000	0.164694
23	39950001	40000000	0.145074	11	54050001	54100000	0.164479
26	18450001	18500000	0.269977	5	57275001	57325000	0.164377
7	73350001	73400000	0.0459641	12	54750001	54800000	0.164218
14	30100001	30150000	0.219281	3	217175001	217225000	0.164144
23	7650001	7700000	-0.172474	16	70275001	70325000	0.16411
15	81125001	81175000	0.0984798	1	237025001	237075000	0.163495
19	43350001	43400000	0.136175	1	258225001	258275000	0.163484
19	21725001	21775000	0.147013	16	42650001	42700000	0.163256
9	63700001	63750000	-0.282396	7	65700001	65750000	0.163157
19	30650001	30700000	-0.134114	1	255650001	255700000	0.163127
3	174200001	174250000	0.190095	24	21800001	21850000	0.163082
19	40200001	40250000	-0.337493	5	107450001	107500000	0.162928
25	37150001	37200000	0.126534	22	5875001	5925000	0.162889
7	3575001	3625000	-0.262678	22	16850001	16900000	0.162635
10	36400001	36450000	0.255904	2	214075001	214125000	0.162606
24	15975001	16025000	0.277818	19	51625001	51675000	0.162598
14	9325001	9375000	-0.15235	5	79000001	79050000	0.162335
24	18725001	18775000	-0.156922	2	70850001	70900000	0.162335
19	59900001	59950000	-0.130845	1	161225001	161275000	0.162278
11	58125001	58175000	-0.292009	5	59125001	59175000	0.162209
6	113700001	113750000	-0.104891	25	27000001	27050000	0.162064
7	81025001	81075000	0.143223	10	42450001	42500000	0.162016
10	58850001	58900000	-0.0819612	4	99025001	99075000	0.16168
3	199425001	199475000	-0.0779425	6	34725001	34775000	0.16166
13	27300001	27350000	-0.351122	3	15250001	15300000	0.16165
25	25225001	25275000	-0.333745	12	20250001	20300000	0.161619
11	62225001	62275000	0.306268	10	23050001	23100000	0.161617
7	46800001	46850000	-0.224103	2	214000001	214050000	0.161435
15	40325001	40375000	-0.0936098	3	99575001	99625000	0.160978
1	117600001	117650000	0.108641	2	167050001	167100000	0.160957
12	59450001	59500000	0.106681	10	55575001	55625000	0.160869
17	61375001	61425000	-0.0830704	16	55250001	55300000	0.160762
7	61550001	61600000	-0.13635	2	160425001	160475000	0.16067
1	247575001	247625000	-0.0915357	1	121350001	121400000	0.16066
19	51975001	52025000	-0.193523	3	90025001	90075000	0.160562
22	40375001	40425000	0.211052	4	61900001	61950000	0.160387
2	159775001	159825000	0.100502	12	15000001	15050000	0.160272
2	225325001	225375000	-0.12871	7	100525001	100575000	0.160202
1	43300001	43350000	-0.118812	6	69525001	69575000	0.159642
11	40175001	40225000	0.240626	2	91200001	91250000	0.15953
1	212600001	212650000	-0.0652363	1	219450001	219500000	0.159409
2	147850001	147900000	-0.00558859	20	36225001	36275000	0.15935
4	94150001	94200000	0.253051	3	11325001	11375000	0.159177
13	29875001	29925000	0.369269	7	92000001	92050000	0.158914
2	17525001	17575000	0.251262	22	51425001	51475000	0.158842
18	22200001	22250000	0.025378	16	33675001	33725000	0.158773
2	28750001	28800000	-0.0683266	12	7700001	7750000	0.158676
5	89450001	89500000	-0.0956517	2	101650001	101700000	0.158585
6	16000001	16050000	0.0464497	2	95250001	95300000	0.158474
1	109225001	109275000	0.305185	2	78350001	78400000	0.158427
26	34150001	34200000	0.0430285	1	241600001	241650000	0.1583
3	190825001	190875000	0.0259243	12	20225001	20275000	0.15814
2	50450001	50500000	0.303084	10	42100001	42150000	0.158002
5	4625001	4675000	0.221229	11	41325001	41375000	0.157582
7	46700001	46750000	-0.283886	3	161925001	161975000	0.157557
7	43700001	43750000	0.290732	1	243250001	243300000	0.157522
8	42850001	42900000	-0.161974	2	82225001	82275000	0.157358
4	95175001	95225000	-0.0431995	2	195900001	195950000	0.157341
9	35875001	35925000	-0.0141738	14	14550001	14600000	0.157339
2	85925001	85975000	0.0502962	22	19000001	19050000	0.157295
6	103100001	103150000	-0.114853	5	78950001	79000000	0.157291
11	48400001	48450000	-0.16426	12	20175001	20225000	0.157286
22	39625001	39675000	-0.0440483	8	64125001	64175000	0.157198
16	37300001	37350000	-0.352083	18	49400001	49450000	0.157099
2	196125001	196175000	0.0688173	26	17400001	17450000	0.156941
9	35075001	35125000	0.115237	12	6775001	6825000	0.156915
10	44075001	44125000	0.374072	12	68750001	68800000	0.156733
4	65500001	65550000	-0.0705143	23	25675001	25725000	0.156687
4	83050001	83100000	0.0388661	4	112000001	112050000	0.156651
18	53900001	53950000	-0.331392	22	51450001	51500000	0.156623
2	35825001	35875000	-0.0464303	4	99700001	99750000	0.156593
20	32875001	32925000	-0.0134196	12	62175001	62225000	0.156532
14	30125001	30175000	0.19318	19	21000001	21050000	0.156276
3	181150001	181200000	0.17273	8	53575001	53625000	0.15627
2	180325001	180375000	0.062346	10	42750001	42800000	0.155701
3	216800001	216850000	-0.149978	17	28675001	28725000	0.155553
13	74700001	74750000	-0.00654744	16	61700001	61750000	0.155536
12	79200001	79250000	0.266425	24	35225001	35275000	0.155474
23	33700001	33750000	0.132197	25	41050001	41100000	0.15544
3	174125001	174175000	0.277918	4	68425001	68475000	0.155054
10	85800001	85850000	-0.0323672	17	37600001	37650000	0.155047
2	100950001	101000000	0.172947	24	18350001	18400000	0.154497
1	47600001	47650000	0.157074	7	91200001	91250000	0.154491
16	42650001	42700000	-0.321335	2	63850001	63900000	0.154423
17	44675001	44725000	0.219823	7	58950001	59000000	0.154353
16	16350001	16400000	-0.0392749	3	1650001	1700000	0.154299
2	169500001	169550000	0.0884919	6	71700001	71750000	0.153522
12	37275001	37325000	-0.230564	3	75925001	75975000	0.153517
1	46775001	46825000	0.108586	2	121650001	121700000	0.153353
4	70975001	71025000	-0.0479805	2	216950001	217000000	0.153086
4	6525001	6575000	-0.0528019	4	71375001	71425000	0.152977
19	33975001	34025000	0.0826887	19	20200001	20250000	0.152822
1	43025001	43075000	0.16426	3	33225001	33275000	0.152774
16	15400001	15450000	0.19629	2	105975001	106025000	0.152542
8	62125001	62175000	-0.259991	12	68775001	68825000	0.152464
11	52050001	52100000	0.255689	13	66425001	66475000	0.15242
5	108050001	108100000	-0.447579	10	40425001	40475000	0.151995
3	94525001	94575000	-0.206027	20	2900001	2950000	0.151756
12	66250001	66300000	-0.152988	20	8250001	8300000	0.151692
9	35050001	35100000	0.127915	8	51250001	51300000	0.151361
2	146825001	146875000	-0.190373	9	74300001	74350000	0.151351
10	66600001	66650000	-0.232954	8	29425001	29475000	0.151345
1	209525001	209575000	-0.151749	7	78600001	78650000	0.151341
3	203100001	203150000	-0.231293	3	143050001	143100000	0.151323
1	91525001	91575000	-0.0601778	1	78600001	78650000	0.151199
2	35775001	35825000	-0.209375	3	171750001	171800000	0.151182
12	3325001	3375000	0.199495	17	6400001	6450000	0.150376
8	24775001	24825000	-0.373846	5	96450001	96500000	0.150236
20	11100001	11150000	0.0578174	6	100100001	100150000	0.15023
21	41275001	41325000	0.17811	1	227700001	227750000	0.149959
3	17675001	17725000	0.0168414	10	42125001	42175000	0.149909
13	42975001	43025000	-0.214704	6	27050001	27100000	0.149686
7	73375001	73425000	-0.190629	1	226000001	226050000	0.149297
3	6175001	6225000	-0.0835337	25	11150001	11200000	0.14893
12	3125001	3175000	0.110506	22	37825001	37875000	0.148869
26	36500001	36550000	-0.297017	1	225550001	225600000	0.14885
3	185750001	185800000	0.320251	4	95525001	95575000	0.14881
9	35000001	35050000	0.170518	16	31975001	32025000	0.148802
16	20150001	20200000	-0.197366	5	84175001	84225000	0.148791
17	45350001	45400000	-0.253529	14	30700001	30750000	0.148562
26	2725001	2775000	-0.129549	16	52275001	52325000	0.148499
2	5925001	5975000	-0.01327	3	61225001	61275000	0.148388
4	37125001	37175000	0.400334	13	22150001	22200000	0.148239
9	89200001	89250000	0.388358	12	57950001	58000000	0.1482
19	55050001	55100000	0.0891943	1	155675001	155725000	0.148087
5	103000001	103050000	0.0486351	16	65050001	65100000	0.148056
22	27875001	27925000	-0.0868055	8	21225001	21275000	0.148018
12	3300001	3350000	0.196986	3	18075001	18125000	0.147978
4	65900001	65950000	-0.0611906	3	155200001	155250000	0.14777
9	53025001	53075000	0.0340296	2	99300001	99350000	0.147446
5	7775001	7825000	-0.236782	14	47525001	47575000	0.147345
10	27175001	27225000	-0.226636	9	76075001	76125000	0.14729
11	50225001	50275000	0.0576396	1	91200001	91250000	0.147189
9	89275001	89325000	0.0805189	3	90575001	90625000	0.147066
10	42325001	42375000	0.274524	6	77900001	77950000	0.147036
8	39025001	39075000	-0.078622	1	120100001	120150000	0.147004
8	24425001	24475000	-0.200018	4	91800001	91850000	0.146791
5	83375001	83425000	0.287171	13	24750001	24800000	0.146732
11	53100001	53150000	0.223941	3	203425001	203475000	0.146452
26	37450001	37500000	-0.0593872	18	27900001	27950000	0.14643
7	33225001	33275000	0.176647	13	82750001	82800000	0.146198
4	94200001	94250000	0.304048	1	173000001	173050000	0.145847
2	164125001	164175000	-0.173203	8	20800001	20850000	0.145648
23	32700001	32750000	0.394221	4	62450001	62500000	0.145614
8	2175001	2225000	0.00446648	5	39425001	39475000	0.145453
19	27875001	27925000	-0.0745422	1	243400001	243450000	0.145431
7	70500001	70550000	-0.252041	7	100625001	100675000	0.145342
2	110925001	110975000	0.29769	4	3675001	3725000	0.145277
11	40500001	40550000	-0.0428548	1	241550001	241600000	0.145231
2	159875001	159925000	0.125065	1	19675001	19725000	0.145143
2	110025001	110075000	0.132469	3	203300001	203350000	0.144836
13	49075001	49125000	0.331901	1	242850001	242900000	0.144745
2	165225001	165275000	-0.037627	2	138325001	138375000	0.144694
11	51325001	51375000	0.127818	7	52200001	52250000	0.14468
3	167025001	167075000	0.144654	8	73350001	73400000	0.144528
1	247100001	247150000	0.0633922	11	49000001	49050000	0.144442
3	190850001	190900000	0.106165	2	78425001	78475000	0.144288
2	109925001	109975000	0.229174	23	26275001	26325000	0.144155
1	63025001	63075000	-0.0391287	3	203225001	203275000	0.144151
20	1475001	1525000	0.0616694	7	64275001	64325000	0.144105
10	44050001	44100000	0.353616	1	33775001	33825000	0.144083
19	1900001	1950000	0.138319	17	53200001	53250000	0.14399
2	79450001	79500000	-0.215381	2	161125001	161175000	0.143878
11	53400001	53450000	-0.0506596	1	255600001	255650000	0.143861
8	47250001	47300000	-0.0104426	2	96500001	96550000	0.143842
7	84075001	84125000	-0.129712	7	78425001	78475000	0.143794
2	143225001	143275000	-0.219368	7	14450001	14500000	0.143777
16	43100001	43150000	0.237485	1	136100001	136150000	0.143708
23	32925001	32975000	0.149393	13	35925001	35975000	0.143702
20	43400001	43450000	0.0101548	10	63150001	63200000	0.143539
11	35700001	35750000	-0.178476	1	41325001	41375000	0.143533
3	174625001	174675000	0.0193776	4	106200001	106250000	0.143475
7	99400001	99450000	0.205128	3	36725001	36775000	0.142949
14	37950001	38000000	0.221127	2	24875001	24925000	0.142501
10	65800001	65850000	-0.0549286	1	2750001	2800000	0.142375
12	59300001	59350000	0.123961	25	20625001	20675000	0.14235
7	98425001	98475000	-0.127472	12	17050001	17100000	0.142086
14	31775001	31825000	-0.0682581	3	179900001	179950000	0.14208
7	90150001	90200000	-0.0645468	2	223325001	223375000	0.14206
3	208750001	208800000	-0.135887	4	108275001	108325000	0.141886
7	61500001	61550000	0.0199112	19	47450001	47500000	0.141841
15	61300001	61350000	-0.0182646	9	94750001	94800000	0.141829
10	24875001	24925000	-0.0186727	17	30975001	31025000	0.141814
14	37925001	37975000	0.147022	3	222625001	222675000	0.141572
4	81800001	81850000	0.147775	13	22225001	22275000	0.141337
8	24625001	24675000	-0.0840986	26	13975001	14025000	0.141314
2	165200001	165250000	-0.216837	25	20950001	21000000	0.141233
11	41325001	41375000	0.170474	1	198225001	198275000	0.140961
21	24775001	24825000	0.294593	13	54750001	54800000	0.140905
1	55725001	55775000	0.0882906	9	79925001	79975000	0.140362
4	73925001	73975000	-0.047312	14	19325001	19375000	0.140021
12	79325001	79375000	0.255381	4	9600001	9650000	0.140003
18	56500001	56550000	-0.19533	4	88600001	88650000	0.139977
1	57950001	58000000	0.110448	2	73125001	73175000	0.139869
2	245950001	246000000	-0.181328	2	21725001	21775000	0.139607
10	30925001	30975000	-0.123579	2	185700001	185750000	0.139562
26	3125001	3175000	0.118935	26	1425001	1475000	0.139188
1	33200001	33250000	-0.0987801	3	66700001	66750000	0.138904
22	30225001	30275000	0.124949	15	29500001	29550000	0.138882
4	9775001	9825000	0.217216	2	33225001	33275000	0.138815
24	5950001	6000000	0.198815	5	25525001	25575000	0.138502
6	110250001	110300000	0.00299124	2	90450001	90500000	0.138458
7	78825001	78875000	0.0488013	14	2750001	2800000	0.138416
23	23550001	23600000	0.0409926	19	11725001	11775000	0.138296
6	69825001	69875000	-0.225735	15	5300001	5350000	0.138199
7	85325001	85375000	0.162219	2	159075001	159125000	0.137899
10	42450001	42500000	0.306525	12	70725001	70775000	0.13786
2	144200001	144250000	0.0854663	22	5850001	5900000	0.137833
4	113075001	113125000	-0.105868	5	84200001	84250000	0.137373
9	11650001	11700000	-0.269085	16	16900001	16950000	0.137334
22	850001	900000	-0.131717	16	8825001	8875000	0.137222
26	39225001	39275000	0.00508622	23	14350001	14400000	0.137047
4	37050001	37100000	0.342742	1	8875001	8925000	0.13671
5	19025001	19075000	-0.177108	10	29625001	29675000	0.136606
2	222200001	222250000	-0.377135	1	240500001	240550000	0.136593
1	94550001	94600000	-0.0999243	5	80250001	80300000	0.136507
10	45750001	45800000	0.234123	1	191875001	191925000	0.136468
14	39400001	39450000	0.115125	3	207300001	207350000	0.136459
22	30000001	30050000	-0.202583	2	39525001	39575000	0.13637
8	28825001	28875000	-0.0379919	21	2875001	2925000	0.136155
8	71200001	71250000	0.280725	9	3550001	3600000	0.135961
4	45925001	45975000	0.229246	26	13950001	14000000	0.13588
18	59350001	59400000	0.154454	13	27600001	27650000	0.135831
4	89425001	89475000	-0.241599	2	52075001	52125000	0.135766
14	33225001	33275000	-0.182144	2	3400001	3450000	0.135704
2	208250001	208300000	-0.28763	2	66925001	66975000	0.135565
24	26900001	26950000	0.196898	19	22050001	22100000	0.135513
6	43225001	43275000	0.25161	22	2750001	2800000	0.135491
10	19550001	19600000	-0.306113	10	23075001	23125000	0.135115
12	79575001	79625000	-0.0929927	3	164675001	164725000	0.135089
1	168550001	168600000	0.0149297	1	15800001	15850000	0.135058
13	38675001	38725000	0.109871	2	78375001	78425000	0.134658
19	59825001	59875000	-0.185145	7	7200001	7250000	0.134354
2	173500001	173550000	-0.0166227	1	120725001	120775000	0.134151
10	53150001	53200000	0.097042	1	265800001	265850000	0.133992
5	8600001	8650000	-0.124628	6	103450001	103500000	0.133986
10	48550001	48600000	0.249002	2	170750001	170800000	0.133886
4	67750001	67800000	0.140748	2	58600001	58650000	0.13379
3	124625001	124675000	-0.274388	22	51475001	51525000	0.133726
4	91150001	91200000	-0.310463	7	66850001	66900000	0.133398
5	103100001	103150000	0.0650895	3	2875001	2925000	0.133355
8	24375001	24425000	-0.283021	23	30250001	30300000	0.133254
2	233825001	233875000	-0.598049	13	82825001	82875000	0.132848
2	149550001	149600000	-0.083253	26	20000001	20050000	0.132671
8	28850001	28900000	0.0233929	1	185750001	185800000	0.132622
3	10625001	10675000	0.218341	3	44050001	44100000	0.132494
19	34450001	34500000	0.284176	18	33375001	33425000	0.132461
5	103250001	103300000	-0.0419714	1	238750001	238800000	0.132442
2	102925001	102975000	0.190082	2	108025001	108075000	0.132316
2	147550001	147600000	-0.171422	22	48425001	48475000	0.132277
8	3950001	4000000	0.172903	8	56475001	56525000	0.132182
9	40100001	40150000	0.103052	1	173425001	173475000	0.132057
12	3100001	3150000	0.136606	10	47450001	47500000	0.13177
9	60675001	60725000	-0.249218	17	6425001	6475000	0.131486
26	40300001	40350000	-0.16375	5	90900001	90950000	0.131372
9	23475001	23525000	-0.382667	4	85400001	85450000	0.131239
3	39475001	39525000	0.364952	10	41450001	41500000	0.131183
1	172725001	172775000	0.0840811	15	3575001	3625000	0.131011
8	45025001	45075000	0.102775	24	21775001	21825000	0.130885
2	225475001	225525000	-0.188244	24	33775001	33825000	0.130837
2	236400001	236450000	-0.227596	26	19850001	19900000	0.130711
10	36425001	36475000	0.31885	1	185850001	185900000	0.130491
9	6600001	6650000	-0.208087	1	131700001	131750000	0.130483
10	41200001	41250000	-0.0029062	18	28625001	28675000	0.130389
8	64375001	64425000	-0.146869	2	96525001	96575000	0.130375
13	35850001	35900000	-0.238669	11	9650001	9700000	0.130373
13	37625001	37675000	0.0986833	19	1200001	1250000	0.130296
7	29700001	29750000	-0.220302	2	209550001	209600000	0.130141
14	33175001	33225000	0.0505112	2	228325001	228375000	0.129884
2	108900001	108950000	-0.0691463	7	69725001	69775000	0.129883
4	111150001	111200000	-0.0489524	22	37800001	37850000	0.129746
23	48425001	48475000	-0.152476	6	57400001	57450000	0.1297
9	51025001	51075000	0.0599623	7	69700001	69750000	0.129527
2	181850001	181900000	-0.153711	15	3450001	3500000	0.129391
2	159625001	159675000	-0.0868194	2	228350001	228400000	0.129283
19	1425001	1475000	0.151711	3	62750001	62800000	0.129161
2	143000001	143050000	0.160288	17	42750001	42800000	0.129031
8	83850001	83900000	0.00682557	3	78750001	78800000	0.128908
2	208350001	208400000	-0.397642	7	85525001	85575000	0.128795
3	212175001	212225000	-0.196382	1	24450001	24500000	0.128769
2	49550001	49600000	0.099276	2	216800001	216850000	0.128749
10	42350001	42400000	0.232152	1	149125001	149175000	0.128577
2	153675001	153725000	-0.115787	2	118150001	118200000	0.12853
12	9150001	9200000	0.0251014	9	48450001	48500000	0.12853
5	15375001	15425000	-0.00326007	14	9375001	9425000	0.128413
9	53050001	53100000	0.032279	5	85975001	86025000	0.128381
3	212500001	212550000	0.0914112	1	265775001	265825000	0.127992
2	53150001	53200000	-0.0528532	7	51125001	51175000	0.127967
11	37900001	37950000	0.103979	8	46500001	46550000	0.127945
19	28150001	28200000	-0.00470165	4	89450001	89500000	0.127751
7	94275001	94325000	0.131753	17	57900001	57950000	0.127512
1	212325001	212375000	-0.189042	15	74200001	74250000	0.12708
2	220200001	220250000	0.329147	2	189200001	189250000	0.126752
17	23525001	23575000	-0.18264	1	222925001	222975000	0.126744
26	2925001	2975000	-0.25558	26	40275001	40325000	0.126684
2	148950001	149000000	-0.225239	13	27125001	27175000	0.126503
8	31325001	31375000	0.000558539	1	247825001	247875000	0.126502
23	25675001	25725000	0.10167	2	121125001	121175000	0.126345
7	13175001	13225000	0.153393	2	166025001	166075000	0.126312
24	20575001	20625000	0.177135	2	99225001	99275000	0.126254
10	32075001	32125000	0.254301	9	45475001	45525000	0.126177
23	7775001	7825000	-0.316549	4	36575001	36625000	0.126174
19	44800001	44850000	-0.127249	13	72600001	72650000	0.12616
2	190700001	190750000	-0.179342	4	71100001	71150000	0.12613
19	9275001	9325000	0.0555826	22	10200001	10250000	0.126027
2	245975001	246025000	-0.232516	23	41450001	41500000	0.12598
3	82550001	82600000	0.291433	26	19975001	20025000	0.125921
8	18300001	18350000	-0.00821695	5	59200001	59250000	0.125844
15	62850001	62900000	0.102979	2	186500001	186550000	0.125769
3	111675001	111725000	0.287237	6	83125001	83175000	0.125747
10	47400001	47450000	-0.40519	24	21975001	22025000	0.125685
8	45375001	45425000	0.244304	17	18625001	18675000	0.125661
19	35575001	35625000	-0.192343	23	46775001	46825000	0.125571
4	97575001	97625000	-0.0240659	23	31050001	31100000	0.125569
11	51450001	51500000	0.0825736	2	84525001	84575000	0.125565
26	2675001	2725000	-0.19398	10	40725001	40775000	0.125139
1	21300001	21350000	-0.0733669	3	218050001	218100000	0.125123
6	23975001	24025000	0.0838447	5	58375001	58425000	0.12453
7	5375001	5425000	-0.0156756	15	57300001	57350000	0.124374
2	5950001	6000000	-0.0869096	4	85375001	85425000	0.124349
2	36850001	36900000	0.0222252	23	20425001	20475000	0.124244
3	178300001	178350000	0.059794	17	53175001	53225000	0.124093
14	29700001	29750000	-0.3903	2	179600001	179650000	0.12404
6	2075001	2125000	0.093644	1	161250001	161300000	0.123902
22	20200001	20250000	-0.0365452	2	24900001	24950000	0.123872
2	159925001	159975000	-0.186842	22	19875001	19925000	0.123852
14	7725001	7775000	0.0338682	10	40925001	40975000	0.123745
5	4650001	4700000	0.104735	7	89775001	89825000	0.123741
6	16950001	17000000	0.0513483	14	27550001	27600000	0.123521
15	24550001	24600000	-0.158712	20	3125001	3175000	0.123451
11	3750001	3800000	0.0358177	7	92050001	92100000	0.123336
2	143200001	143250000	-0.0786234	16	67675001	67725000	0.123252
12	79150001	79200000	0.274862	5	9775001	9825000	0.123203
9	94000001	94050000	0.0295196	1	233450001	233500000	0.12315
24	26425001	26475000	0.212234	6	66100001	66150000	0.123148
1	89200001	89250000	0.196039	2	64075001	64125000	0.123061
15	61325001	61375000	-0.528359	7	81775001	81825000	0.123011
23	23675001	23725000	0.113599	10	1575001	1625000	0.122887
9	63650001	63700000	0.0128446	2	247800001	247850000	0.122794
3	1875001	1925000	0.284377	25	16900001	16950000	0.122762
14	30025001	30075000	0.132867	6	32100001	32150000	0.122671
3	95800001	95850000	0.0583555	2	161075001	161125000	0.122652
1	156550001	156600000	0.0877961	2	6725001	6775000	0.122521
18	35225001	35275000	-0.160716	2	127200001	127250000	0.122513
18	46275001	46325000	-0.22264	2	63400001	63450000	0.122408
2	31775001	31825000	0.00869513	12	70175001	70225000	0.122248
8	79875001	79925000	0.013745	9	79900001	79950000	0.122197
9	61275001	61325000	0.356995	21	17900001	17950000	0.121908
10	54350001	54400000	0.365434	3	151575001	151625000	0.121896
17	11225001	11275000	0.232953	23	25700001	25750000	0.121488
4	57150001	57200000	0.021604	2	170975001	171025000	0.121483
18	41225001	41275000	0.134561	2	93125001	93175000	0.121459
12	3275001	3325000	0.27359	12	60025001	60075000	0.121425
24	33950001	34000000	-0.0129745	2	99200001	99250000	0.120916
7	78450001	78500000	0.209332	2	90400001	90450000	0.120889
5	15700001	15750000	-0.0165437	2	107725001	107775000	0.120812
24	25875001	25925000	-0.0685365	8	4325001	4375000	0.120754
19	33950001	34000000	0.0554375	5	18575001	18625000	0.120581
1	249675001	249725000	-0.25845	9	89850001	89900000	0.120409
23	10350001	10400000	0.0577664	4	62475001	62525000	0.120309
1	216250001	216300000	-0.144472	16	65075001	65125000	0.1203
5	11600001	11650000	0.20587	24	31500001	31550000	0.120025
1	222175001	222225000	-0.126892	6	100125001	100175000	0.120015
1	92150001	92200000	-0.0401943	4	23300001	23350000	0.120013
1	23925001	23975000	0.00424453	4	3300001	3350000	0.11998
22	14500001	14550000	-0.0109056	17	25600001	25650000	0.119911
22	31875001	31925000	0.106026	21	46900001	46950000	0.11976
18	27550001	27600000	-0.0556427	7	78825001	78875000	0.119473
19	21975001	22025000	-0.311675	2	54000001	54050000	0.11945
22	30275001	30325000	0.0456943	5	39450001	39500000	0.119447
9	46825001	46875000	0.348975	9	3525001	3575000	0.119417
11	35650001	35700000	0.0446362	7	60100001	60150000	0.119159
4	80375001	80425000	-0.000827229	2	91225001	91275000	0.119115
9	52775001	52825000	0.0770595	10	12450001	12500000	0.118933
19	33625001	33675000	0.0880263	7	78525001	78575000	0.118838
4	65925001	65975000	-0.27598	4	88625001	88675000	0.11839
9	66125001	66175000	-0.419064	2	227225001	227275000	0.118365
2	149575001	149625000	0.0936666	5	81350001	81400000	0.118278
26	2700001	2750000	-0.24694	2	99325001	99375000	0.117673
18	41200001	41250000	0.0619379	23	31750001	31800000	0.117603
16	5375001	5425000	0.0468806	5	66800001	66850000	0.11758
9	70225001	70275000	0.00166719	22	34025001	34075000	0.1174
10	82100001	82150000	0.33887	2	28475001	28525000	0.117398
22	38975001	39025000	0.169416	8	56375001	56425000	0.117189
4	9750001	9800000	0.132665	1	137400001	137450000	0.117182
23	37675001	37725000	0.0593683	2	205650001	205700000	0.117137
2	109350001	109400000	0.0567456	4	62250001	62300000	0.117082
2	156800001	156850000	-0.128356	5	71575001	71625000	0.117059
23	52675001	52725000	-0.0500076	7	73425001	73475000	0.116939
20	34225001	34275000	0.208652	9	45400001	45450000	0.116935
10	59000001	59050000	0.0417323	7	52825001	52875000	0.116813
1	115725001	115775000	0.0382183	20	7950001	8000000	0.116764
4	91125001	91175000	-0.213074	2	189175001	189225000	0.116714
5	68925001	68975000	-0.190845	7	52025001	52075000	0.116692
15	54675001	54725000	0.130604	2	6700001	6750000	0.116632
10	65925001	65975000	0.105075	5	56475001	56525000	0.116587
7	94425001	94475000	0.402549	4	6675001	6725000	0.116348
1	202125001	202175000	-0.214826	8	20700001	20750000	0.116261
17	57225001	57275000	0.207913	21	45750001	45800000	0.116131
24	26725001	26775000	-0.0300554	2	65375001	65425000	0.11607
2	51100001	51150000	0.0945889	4	22900001	22950000	0.115855
3	116375001	116425000	0.10017	16	55275001	55325000	0.115734
19	23575001	23625000	0.0740902	3	21475001	21525000	0.115585
15	42625001	42675000	0.197383	5	71975001	72025000	0.115457
9	41150001	41200000	-0.104294	23	38025001	38075000	0.115031
5	104700001	104750000	-0.135634	10	27200001	27250000	0.115007
10	56525001	56575000	-0.194071	5	52525001	52575000	0.114789
3	96700001	96750000	0.0242693	2	50775001	50825000	0.114659
10	27150001	27200000	-0.216887	14	2725001	2775000	0.114226
13	64400001	64450000	0.180967	24	35250001	35300000	0.114157
1	54825001	54875000	-0.0814706	25	700001	750000	0.114094
13	33100001	33150000	-0.00824525	25	16850001	16900000	0.114089
10	28350001	28400000	-0.181468	12	70750001	70800000	0.113914
2	150500001	150550000	-0.123628	3	206950001	207000000	0.113495
6	41875001	41925000	0.221627	2	195800001	195850000	0.113366
11	50025001	50075000	-0.098989	14	33125001	33175000	0.113184
24	22900001	22950000	-0.203825	2	4250001	4300000	0.112881
2	100001	150000	0.0818732	2	220050001	220100000	0.11284
16	66675001	66725000	-0.0311714	6	80075001	80125000	0.112753
5	25200001	25250000	-0.0913194	1	223075001	223125000	0.112453
9	73550001	73600000	0.205471	1	138650001	138700000	0.112341
2	90975001	91025000	0.222912	12	21425001	21475000	0.112271
1	222300001	222350000	-0.148436	18	31625001	31675000	0.112032
22	51175001	51225000	0.133408	3	146675001	146725000	0.111817
24	31000001	31050000	-0.0850182	3	203200001	203250000	0.111769
2	100850001	100900000	0.0575884	8	51225001	51275000	0.111717
24	5925001	5975000	0.127852	2	228000001	228050000	0.111683
13	75000001	75050000	-0.0571946	6	59450001	59500000	0.111632
13	67900001	67950000	-0.0101508	12	19900001	19950000	0.111486
22	25900001	25950000	0.0800029	17	57925001	57975000	0.11104
2	144625001	144675000	-0.0491266	9	94700001	94750000	0.110996
22	30250001	30300000	0.153583	16	43775001	43825000	0.110767
17	24625001	24675000	-0.0397736	26	1925001	1975000	0.110753
22	25925001	25975000	0.135795	6	33800001	33850000	0.110718
11	40800001	40850000	0.174211	2	91150001	91200000	0.110551
26	31750001	31800000	0.143297	11	22850001	22900000	0.11051
22	27275001	27325000	0.0710426	4	97900001	97950000	0.110339
24	25400001	25450000	-0.221162	10	26625001	26675000	0.110223
2	81100001	81150000	0.168496	7	37125001	37175000	0.110219
3	135350001	135400000	-0.0982402	2	114725001	114775000	0.110213
23	49175001	49225000	-0.171737	21	41550001	41600000	0.110135
19	5450001	5500000	-0.246865	1	80550001	80600000	0.109951
24	33650001	33700000	0.116342	15	37675001	37725000	0.109943
10	7675001	7725000	0.309427	15	20325001	20375000	0.109761
1	59575001	59625000	-0.109348	13	82575001	82625000	0.109674
2	29775001	29825000	-0.0383162	2	51875001	51925000	0.109266
22	25850001	25900000	0.0881278	6	69450001	69500000	0.10924
3	177950001	178000000	-0.0282062	2	126225001	126275000	0.109088
10	24900001	24950000	0.267027	7	51400001	51450000	0.108843
23	24325001	24375000	0.049525	10	28100001	28150000	0.108624
3	44300001	44350000	0.133001	9	27500001	27550000	0.108602
2	140775001	140825000	0.0517982	2	61475001	61525000	0.108483
7	25175001	25225000	-0.267886	1	188625001	188675000	0.108122
2	235200001	235250000	0.221693	23	14625001	14675000	0.107999
7	34175001	34225000	-0.0819701	2	91175001	91225000	0.107986
23	44600001	44650000	0.202846	10	19250001	19300000	0.107669
10	74575001	74625000	-0.102056	7	28075001	28125000	0.107577
3	199750001	199800000	-0.000732087	6	78350001	78400000	0.107445
1	247600001	247650000	-0.229967	3	158250001	158300000	0.107286
20	11875001	11925000	0.123065	1	156175001	156225000	0.107058
3	191925001	191975000	0.172143	2	59800001	59850000	0.10705
8	71175001	71225000	0.0235122	5	104125001	104175000	0.107031
1	183600001	183650000	0.208484	3	64575001	64625000	0.106982
9	47000001	47050000	0.109959	1	245675001	245725000	0.106928
16	950001	1000000	-0.0897356	4	36550001	36600000	0.106872
23	4750001	4800000	-0.156859	11	22825001	22875000	0.106746
11	40200001	40250000	0.265073	4	99000001	99050000	0.106665
13	76425001	76475000	-0.169679	19	47850001	47900000	0.106653
2	159825001	159875000	0.149504	10	36025001	36075000	0.106361
13	43050001	43100000	-0.26532	2	206675001	206725000	0.106263
4	71000001	71050000	0.0238678	15	3275001	3325000	0.106157
9	90325001	90375000	0.160176	2	161100001	161150000	0.105931
3	117925001	117975000	-0.218242	14	17650001	17700000	0.105331
22	28950001	29000000	0.137124	1	19725001	19775000	0.105303
3	11425001	11475000	0.366973	14	37350001	37400000	0.105236
23	52475001	52525000	0.306391	7	65725001	65775000	0.105186
2	56825001	56875000	-0.195624	19	11625001	11675000	0.105172
2	153600001	153650000	-0.267289	14	47500001	47550000	0.105135
11	350001	400000	0.139833	4	4000001	4050000	0.105077
7	2875001	2925000	0.039007	23	20275001	20325000	0.105044
7	43550001	43600000	0.234809	5	33850001	33900000	0.104843
6	34725001	34775000	0.0776814	26	14475001	14525000	0.104774
4	46275001	46325000	0.0199757	2	61200001	61250000	0.104677
3	142075001	142125000	-0.00973931	5	52650001	52700000	0.104659
23	39975001	40025000	-0.0275541	22	11675001	11725000	0.104633
15	75275001	75325000	-0.0134407	2	238200001	238250000	0.10452
11	39900001	39950000	-0.132333	15	35625001	35675000	0.10447
8	3975001	4025000	0.136269	24	22025001	22075000	0.10441
18	36350001	36400000	0.230119	5	66925001	66975000	0.104394
2	189175001	189225000	0.504108	12	75700001	75750000	0.104309
13	15025001	15075000	-0.0349602	24	19000001	19050000	0.104292
5	70850001	70900000	0.0110997	6	78225001	78275000	0.10391
12	3075001	3125000	0.0957747	2	39400001	39450000	0.103907
2	227425001	227475000	-0.166681	6	103425001	103475000	0.103863
11	27000001	27050000	0.145208	18	33400001	33450000	0.103769
4	84650001	84700000	-0.197464	4	15350001	15400000	0.103767
9	28700001	28750000	0.208155	2	93100001	93150000	0.103579
1	183625001	183675000	0.294058	18	54825001	54875000	0.10357
8	18200001	18250000	0.186227	5	52725001	52775000	0.103421
17	63300001	63350000	0.273481	4	22925001	22975000	0.103397
3	173075001	173125000	0.100937	24	33950001	34000000	0.103335
23	8325001	8375000	-0.0933908	8	60550001	60600000	0.103333
19	44775001	44825000	-0.190639	5	78075001	78125000	0.103202
23	37325001	37375000	0.366883	22	51400001	51450000	0.10317
4	75100001	75150000	0.210177	1	135100001	135150000	0.103045
3	170625001	170675000	-0.182017	16	47200001	47250000	0.103014
3	178200001	178250000	-0.0449325	15	70675001	70725000	0.102972
23	59125001	59175000	-0.182343	16	70325001	70375000	0.102835
8	83000001	83050000	-0.194612	12	32350001	32400000	0.102804
10	25875001	25925000	-0.344609	4	52100001	52150000	0.102794
1	54475001	54525000	0.0114608	4	3650001	3700000	0.102748
8	18825001	18875000	0.322143	22	26075001	26125000	0.102699
10	36375001	36425000	0.248669	3	215250001	215300000	0.102604
13	37600001	37650000	0.0178483	2	59825001	59875000	0.102405
16	68175001	68225000	0.333889	2	196050001	196100000	0.102334
1	221900001	221950000	0.045539	25	11175001	11225000	0.102247
2	188575001	188625000	-0.10765	7	51375001	51425000	0.102023
24	18650001	18700000	0.243831	4	43475001	43525000	0.101938
24	9475001	9525000	-0.184212	2	64500001	64550000	0.101921
6	16925001	16975000	0.121558	11	9625001	9675000	0.101869
9	38900001	38950000	0.170411	24	20500001	20550000	0.101851
7	29625001	29675000	-0.0762789	2	35475001	35525000	0.101831
1	158850001	158900000	-0.00575891	5	96400001	96450000	0.101629
23	24800001	24850000	0.198931	1	77825001	77875000	0.101589
24	11575001	11625000	-0.0743692	14	9350001	9400000	0.101507
19	59300001	59350000	-0.139163	10	75900001	75950000	0.101114
7	3825001	3875000	-0.20987	1	2800001	2850000	0.100987
14	18900001	18950000	-0.200233	6	34775001	34825000	0.100963
13	14825001	14875000	0.211664	3	158300001	158350000	0.100749
14	29675001	29725000	-0.331276	18	275001	325000	0.100418
11	39800001	39850000	-0.0289197	3	151600001	151650000	0.10038
16	5325001	5375000	0.451126	1	194075001	194125000	0.100376
1	44675001	44725000	-0.185892	10	27825001	27875000	0.100318
1	200175001	200225000	-0.183244	7	82050001	82100000	0.100248
22	20225001	20275000	0.02097	1	120650001	120700000	0.100228
10	44100001	44150000	0.314448	22	43650001	43700000	0.100183
2	178125001	178175000	-0.0684265	6	1675001	1725000	0.100063
2	186200001	186250000	-0.380246	9	89975001	90025000	0.0999141
7	45375001	45425000	-0.101802	1	113700001	113750000	0.0998971
3	174750001	174800000	-0.0938298	13	3000001	3050000	0.0998236
13	47950001	48000000	-0.0856867	16	33700001	33750000	0.0997932
7	55075001	55125000	-0.00874201	19	23775001	23825000	0.0997328
2	173725001	173775000	0.1343	16	17250001	17300000	0.0997232
15	14975001	15025000	-0.0764646	3	194350001	194400000	0.0997144
5	52300001	52350000	-0.250355	3	72100001	72150000	0.0996776
19	17950001	18000000	0.0189664	26	12950001	13000000	0.0995679
2	91600001	91650000	0.11973	1	259575001	259625000	0.0995315
16	27025001	27075000	0.0464106	2	175125001	175175000	0.0994847
19	5200001	5250000	-0.0565736	1	243225001	243275000	0.0993784
3	18700001	18750000	-0.000150443	8	16200001	16250000	0.0993061
19	39075001	39125000	0.0149417	24	33750001	33800000	0.0992728
8	35350001	35400000	-0.0381758	17	22750001	22800000	0.0986476
8	1700001	1750000	0.0490885	2	41150001	41200000	0.0986366
25	28325001	28375000	-0.0124361	7	52850001	52900000	0.09856
3	16350001	16400000	0.195349	15	11150001	11200000	0.0985186
18	40875001	40925000	-0.024926	17	35350001	35400000	0.0984962
8	72425001	72475000	0.0511272	9	89675001	89725000	0.0984683
5	4600001	4650000	0.0710789	13	66400001	66450000	0.0977555
26	40250001	40300000	0.110848	3	164725001	164775000	0.0976431
23	11650001	11700000	-0.150809	5	107525001	107575000	0.0974327
17	46775001	46825000	0.300681	10	84575001	84625000	0.0973205
12	74150001	74200000	-0.259712	7	13750001	13800000	0.0970822
9	22450001	22500000	0.127342	2	130475001	130525000	0.0968986
11	30825001	30875000	-0.226948	1	223050001	223100000	0.0968037
1	171800001	171850000	0.0687588	9	89700001	89750000	0.0966594
2	218050001	218100000	0.217729	4	69925001	69975000	0.0964913
10	300001	350000	0.148857	11	28825001	28875000	0.0964385
6	117375001	117425000	0.00842779	8	40925001	40975000	0.0963753
2	45125001	45175000	0.0706011	8	4350001	4400000	0.096236
9	67975001	68025000	-0.14981	13	3775001	3825000	0.0961844
17	61600001	61650000	-0.199946	11	16700001	16750000	0.0961768
4	81425001	81475000	0.49452	7	17850001	17900000	0.0961302
9	66050001	66100000	-0.225028	3	133250001	133300000	0.0961001
4	66375001	66425000	-0.191299	18	6800001	6850000	0.0960453
1	237225001	237275000	-0.156411	24	17325001	17375000	0.0959144
10	24800001	24850000	0.222439	1	258100001	258150000	0.0957097
6	43425001	43475000	0.135787	2	116250001	116300000	0.0957053
22	30625001	30675000	-0.16173	5	13575001	13625000	0.0955093
2	203175001	203225000	0.104573	3	119900001	119950000	0.0954164
4	74725001	74775000	0.13276	3	75375001	75425000	0.0953402
9	46800001	46850000	0.0520571	1	195300001	195350000	0.0953093
22	21025001	21075000	-0.0188233	2	55650001	55700000	0.095304
4	109975001	110025000	0.0589773	15	32525001	32575000	0.0952968
7	70450001	70500000	-0.113666	5	71900001	71950000	0.0948777
1	112900001	112950000	-0.0702163	8	41900001	41950000	0.0947054
20	11925001	11975000	0.161138	11	10850001	10900000	0.0947034
8	88450001	88500000	0.198478	10	42200001	42250000	0.0945172
5	106150001	106200000	-0.188264	3	161475001	161525000	0.0943125
10	68225001	68275000	0.114592	2	116275001	116325000	0.0941486
10	75675001	75725000	-0.147207	21	10300001	10350000	0.094133
1	39650001	39700000	0.0112995	3	60225001	60275000	0.0941082
17	46450001	46500000	0.025768	1	237175001	237225000	0.094068
23	16875001	16925000	-0.0956115	18	27875001	27925000	0.0940559
3	59825001	59875000	-0.0350046	4	53275001	53325000	0.0938381
5	16475001	16525000	0.106542	26	19925001	19975000	0.0936611
11	46725001	46775000	-0.00557782	1	208850001	208900000	0.093565
2	174100001	174150000	-0.0161773	22	22700001	22750000	0.093555
23	28675001	28725000	-0.215972	1	192125001	192175000	0.0933585
19	31975001	32025000	0.15746	2	249150001	249200000	0.0932649
8	81550001	81600000	-0.132654	10	29675001	29725000	0.0929995
5	5875001	5925000	0.13856	26	15225001	15275000	0.0929834
2	208275001	208325000	-0.281987	13	42700001	42750000	0.0927018
7	3625001	3675000	-0.220438	12	19175001	19225000	0.092668
14	9875001	9925000	-0.0808704	16	71150001	71200000	0.0926242
7	64075001	64125000	-0.102969	1	161300001	161350000	0.0925922
1	81575001	81625000	-0.272128	17	29350001	29400000	0.0924864
1	212300001	212350000	-0.0658427	1	255325001	255375000	0.0924717
4	45425001	45475000	0.265606	2	108775001	108825000	0.0923563
2	160625001	160675000	-0.0685791	12	36825001	36875000	0.0923132
7	2525001	2575000	0.0514286	2	206700001	206750000	0.0922834
4	114150001	114200000	0.223597	16	28475001	28525000	0.0921535
7	32450001	32500000	0.166547	16	44625001	44675000	0.0920265
15	51150001	51200000	-0.15045	3	155525001	155575000	0.0919896
4	82175001	82225000	0.158779	22	37350001	37400000	0.0919533
6	23725001	23775000	-0.236312	10	26550001	26600000	0.0919297
1	135225001	135275000	0.173974	26	36375001	36425000	0.0917882
1	168175001	168225000	-0.175094	5	104825001	104875000	0.0917168
4	120000001	120050000	-0.129236	14	2775001	2825000	0.0916819
3	153400001	153450000	-0.145712	7	51425001	51475000	0.0915958
9	89100001	89150000	0.114611	19	20975001	21025000	0.0915159
16	24350001	24400000	-0.0849256	1	33200001	33250000	0.0914811
3	98175001	98225000	-0.181732	22	42775001	42825000	0.0914498
5	16450001	16500000	0.148632	4	36625001	36675000	0.0912962
23	2625001	2675000	0.0171655	3	157575001	157625000	0.0912118
11	49975001	50025000	-0.136626	9	76300001	76350000	0.0911965
24	11200001	11250000	0.0757824	2	95350001	95400000	0.0911752
7	72475001	72525000	0.0537667	23	25175001	25225000	0.0911518
24	3200001	3250000	0.00542941	20	14725001	14775000	0.0910717
13	29900001	29950000	0.108237	8	49825001	49875000	0.091042
10	86025001	86075000	-0.343268	4	84525001	84575000	0.0909968
11	51200001	51250000	-0.0250277	2	71350001	71400000	0.0909674
7	34950001	35000000	-0.266465	16	67650001	67700000	0.0905806
4	83825001	83875000	0.109159	2	159050001	159100000	0.0905456
10	11350001	11400000	-0.199172	3	144975001	145025000	0.0905403
5	29650001	29700000	-0.146165	23	28725001	28775000	0.0905011
3	153675001	153725000	0.09016	19	17550001	17600000	0.0904279
2	160650001	160700000	-0.185091	5	69925001	69975000	0.0903068
23	25500001	25550000	0.144911	3	146525001	146575000	0.0900875
2	227325001	227375000	-0.207143	22	25000001	25050000	0.0900498
19	50875001	50925000	0.286465	13	27100001	27150000	0.0899746
10	58825001	58875000	-0.0542508	1	152600001	152650000	0.0899641
2	104000001	104050000	-0.234894	2	170925001	170975000	0.0898189
3	186825001	186875000	0.0134305	5	71825001	71875000	0.0896226
3	71950001	72000000	-0.0374078	3	214575001	214625000	0.0890657
18	21350001	21400000	-0.155355	7	101225001	101275000	0.0889615
23	6225001	6275000	0.0692296	20	51275001	51325000	0.0889472
11	50400001	50450000	0.025763	1	120350001	120400000	0.0889449
4	37200001	37250000	0.080303	15	3025001	3075000	0.0887411
2	140025001	140075000	0.0741154	1	84125001	84175000	0.088514
10	33925001	33975000	-0.117412	7	7175001	7225000	0.088441
2	45425001	45475000	-0.117033	2	60775001	60825000	0.0884237
13	38125001	38175000	0.0432142	8	17775001	17825000	0.0883874
9	62350001	62400000	0.11779	7	77575001	77625000	0.0882627
2	100900001	100950000	0.0886126	5	79025001	79075000	0.0881597
4	77325001	77375000	-0.137671	11	25400001	25450000	0.0880216
8	46900001	46950000	0.0926694	23	41475001	41525000	0.0878937
13	43350001	43400000	-0.326311	13	27400001	27450000	0.0878165
7	92750001	92800000	-0.00992	5	78100001	78150000	0.0877834
2	164925001	164975000	-0.016786	2	124200001	124250000	0.087646
4	93000001	93050000	-0.152698	2	55675001	55725000	0.0875252
10	54050001	54100000	0.131724	10	7300001	7350000	0.0873736
2	204325001	204375000	0.125162	4	51550001	51600000	0.0872376
26	18425001	18475000	0.0781006	3	18100001	18150000	0.0871632
1	267225001	267275000	0.296919	1	248400001	248450000	0.0871599
19	40175001	40225000	0.0081173	1	91000001	91050000	0.0871424
3	186725001	186775000	0.072953	4	62425001	62475000	0.0871131
18	21375001	21425000	-0.157025	4	34100001	34150000	0.0870348
24	13775001	13825000	0.23046	2	81625001	81675000	0.0868967
1	237175001	237225000	-0.187225	6	71675001	71725000	0.0868629
24	29725001	29775000	0.0941386	5	83050001	83100000	0.0868384
11	51350001	51400000	0.337996	9	18250001	18300000	0.0867457
20	1500001	1550000	-0.0398555	3	214075001	214125000	0.0867072
18	53725001	53775000	-0.270506	4	88375001	88425000	0.0865063
14	9675001	9725000	-0.0207503	4	10550001	10600000	0.0864601
3	19825001	19875000	-0.0056708	26	1725001	1775000	0.0862288
2	17500001	17550000	0.143973	16	64175001	64225000	0.0860666
8	48925001	48975000	0.110438	5	60350001	60400000	0.0859966
20	1900001	1950000	-0.108644	8	64075001	64125000	0.0859849
1	210325001	210375000	0.0344239	1	133675001	133725000	0.0859482
20	43350001	43400000	-0.071474	5	70450001	70500000	0.0858406
10	73250001	73300000	-0.127124	14	65425001	65475000	0.0858284
8	62550001	62600000	-0.0749125	6	94650001	94700000	0.0858272
10	24300001	24350000	0.0246517	25	25550001	25600000	0.0857686
10	42375001	42425000	0.267583	1	33675001	33725000	0.0857448
8	42875001	42925000	-0.201745	17	63225001	63275000	0.0856929
12	71250001	71300000	-0.0858698	5	69975001	70025000	0.0856896
2	37600001	37650000	0.201566	5	73075001	73125000	0.0855965
10	66925001	66975000	0.0737121	17	37850001	37900000	0.085165
3	192475001	192525000	-0.296368	2	59875001	59925000	0.0850947
24	18700001	18750000	-0.157799	26	13150001	13200000	0.0850824
12	68150001	68200000	-0.098225	6	34700001	34750000	0.085074
20	8675001	8725000	0.161304	16	28175001	28225000	0.0850179
10	8525001	8575000	-0.00383642	17	39750001	39800000	0.0849851
9	47475001	47525000	0.0396794	1	206575001	206625000	0.0847547
16	8625001	8675000	0.0389967	6	117775001	117825000	0.0846591
5	27275001	27325000	0.0307494	25	10175001	10225000	0.0846125
9	63925001	63975000	0.150114	3	61450001	61500000	0.0845594
15	53275001	53325000	0.144873	1	122825001	122875000	0.0844476
7	41375001	41425000	0.0986284	26	20325001	20375000	0.084378
1	111600001	111650000	-0.399225	18	1675001	1725000	0.084377
3	97100001	97150000	0.0690253	3	222925001	222975000	0.0842675
10	42275001	42325000	0.123878	3	9850001	9900000	0.0842087
2	228250001	228300000	-0.154206	10	7325001	7375000	0.0842044
11	37725001	37775000	0.0430028	10	7425001	7475000	0.0839761
2	45450001	45500000	-0.129442	10	40500001	40550000	0.0838448
9	80050001	80100000	0.053458	4	6750001	6800000	0.0835957
2	224475001	224525000	-0.0719547	13	28900001	28950000	0.0834357
1	152225001	152275000	-0.0206473	3	225625001	225675000	0.0833479
16	26375001	26425000	0.11629	23	32375001	32425000	0.083321
10	54325001	54375000	0.127722	24	20525001	20575000	0.0830606
4	68100001	68150000	-0.111031	5	56425001	56475000	0.0830027
3	20125001	20175000	0.259614	1	155700001	155750000	0.082802
3	98200001	98250000	-0.192922	5	52625001	52675000	0.0827409
9	90350001	90400000	0.0965183	20	7850001	7900000	0.0827395
19	33600001	33650000	0.106106	5	81375001	81425000	0.0827312
13	76525001	76575000	-0.0884668	1	257775001	257825000	0.082589
8	29900001	29950000	-0.209469	19	21050001	21100000	0.0825829
2	150375001	150425000	-0.0145714	3	75575001	75625000	0.0825573
10	42175001	42225000	0.124856	1	240525001	240575000	0.0824869
8	31350001	31400000	0.130743	4	56800001	56850000	0.0823229
9	14800001	14850000	-0.0765484	5	79225001	79275000	0.0822445
1	216425001	216475000	0.232029	2	227850001	227900000	0.0821899
16	52700001	52750000	0.121784	7	51200001	51250000	0.0821505
1	73375001	73425000	-0.153492	5	79575001	79625000	0.0820182
8	67400001	67450000	0.0383587	6	47025001	47075000	0.0819406
8	81525001	81575000	-0.120875	5	19700001	19750000	0.0817909
2	58225001	58275000	-0.0426099	26	1375001	1425000	0.0817751
7	70425001	70475000	-0.209762	1	156225001	156275000	0.0816519
3	211500001	211550000	-0.170491	5	8075001	8125000	0.0816325
7	98275001	98325000	0.0542559	5	16300001	16350000	0.0815078
2	245525001	245575000	0.20785	17	5725001	5775000	0.0813636
6	70750001	70800000	-0.00141689	1	80500001	80550000	0.0812544
17	58600001	58650000	-0.297449	10	41425001	41475000	0.0811398
19	54650001	54700000	0.211532	2	21750001	21800000	0.0811323
23	18875001	18925000	-0.0843071	10	82150001	82200000	0.0810445
20	32500001	32550000	-0.0592247	2	118100001	118150000	0.0810161
2	164950001	165000000	-0.0359809	3	62525001	62575000	0.0808546
8	46500001	46550000	-0.0385907	19	47425001	47475000	0.080643
3	39450001	39500000	0.253402	10	7350001	7400000	0.0806129
26	34100001	34150000	-0.0136815	3	203050001	203100000	0.0802823
2	46675001	46725000	0.0790331	8	69975001	70025000	0.0802277
18	47850001	47900000	-0.0639294	5	59000001	59050000	0.0801715
1	105150001	105200000	0.202032	1	257450001	257500000	0.0801465
6	103075001	103125000	0.0950875	2	106400001	106450000	0.0795283
10	10325001	10375000	0.0168404	26	2825001	2875000	0.0793779
1	55750001	55800000	-0.155769	16	43750001	43800000	0.0792094
14	30300001	30350000	0.108976	5	47375001	47425000	0.0792033
1	195975001	196025000	0.174507	22	50400001	50450000	0.0790771
3	148925001	148975000	0.0738426	1	139900001	139950000	0.0789282
16	27150001	27200000	0.0576169	23	26250001	26300000	0.0788216
21	37025001	37075000	0.116163	3	206925001	206975000	0.0787965
26	34125001	34175000	0.172321	7	93000001	93050000	0.0787545
11	40475001	40525000	0.0825548	16	60975001	61025000	0.0784596
2	241175001	241225000	-0.144588	5	94575001	94625000	0.0783867
4	77300001	77350000	0.0544942	2	58400001	58450000	0.0782653
6	104050001	104100000	0.0125967	1	2975001	3025000	0.0781849
4	119425001	119475000	0.0628368	1	134525001	134575000	0.0781154
14	29725001	29775000	-0.224643	5	9300001	9350000	0.0780705
10	25050001	25100000	-0.35541	22	29975001	30025000	0.0780529
23	24750001	24800000	0.184493	13	26275001	26325000	0.0780244
7	63800001	63850000	-0.0496328	11	62300001	62350000	0.07788
2	165750001	165800000	0.302725	14	44100001	44150000	0.0775431
4	110000001	110050000	-0.250722	2	209525001	209575000	0.0775296
2	150850001	150900000	0.0897345	7	83650001	83700000	0.0773832
10	65775001	65825000	-0.157521	19	28275001	28325000	0.0772866
17	54150001	54200000	0.280713	6	23475001	23525000	0.0772374
17	57300001	57350000	-0.0323765	20	51175001	51225000	0.0770895
22	20975001	21025000	-0.108151	15	26200001	26250000	0.0770266
23	15125001	15175000	0.241448	6	27075001	27125000	0.0769201
5	68775001	68825000	-0.136965	19	48850001	48900000	0.0768676
15	81150001	81200000	0.0443846	12	70775001	70825000	0.0767663
23	57575001	57625000	0.0989886	2	121075001	121125000	0.0766841
4	85125001	85175000	0.0352448	5	83100001	83150000	0.0764992
19	46075001	46125000	0.0620054	1	55025001	55075000	0.0764875
[truncated: 2,945 more rows]

## Sheet: Supp. Data S4
Supplementary Data S4. Details on putative regions experiencing selected sweeps (bottom 5% empirical cutoff) for Tajimas'D values on each chromosome.
High and low phenotype group of Hu sheep				High and low phenotype group of Gangba sheep
Chromosome	Region start	Region end	Tajimas'D	Chromosome	Region start	Region end	Tajimas'D
23	6425001	6475000	-2.50789	7	22050001	22100000	-2.17975
2	91850001	91900000	-2.50205	10	13450001	13500000	-2.12536
23	33550001	33600000	-2.04924	1	261900001	261950000	-2.0919
2	106925001	106975000	-1.95662	10	13425001	13475000	-1.95263
3	124725001	124775000	-1.84285	3	179975001	180025000	-1.95038
2	69375001	69425000	-1.75266	5	60400001	60450000	-1.94574
12	57050001	57100000	-1.67824	19	1850001	1900000	-1.90632
3	132525001	132575000	-1.66369	7	98750001	98800000	-1.90255
1	118100001	118150000	-1.64183	26	14775001	14825000	-1.89915
5	7725001	7775000	-1.61827	3	164575001	164625000	-1.89312
12	24800001	24850000	-1.51837	19	1825001	1875000	-1.78199
19	2275001	2325000	-1.47475	8	64175001	64225000	-1.76813
12	50800001	50850000	-1.45827	1	234325001	234375000	-1.749
21	47200001	47250000	-1.4553	24	35100001	35150000	-1.73286
8	52150001	52200000	-1.44924	7	25925001	25975000	-1.71513
24	33300001	33350000	-1.44907	25	29625001	29675000	-1.71089
18	1500001	1550000	-1.31923	15	35225001	35275000	-1.67085
2	233925001	233975000	-1.30646	25	29650001	29700000	-1.62963
18	1475001	1525000	-1.27094	26	14750001	14800000	-1.61281
19	2625001	2675000	-1.26406	7	22025001	22075000	-1.60597
4	51300001	51350000	-1.2507	7	22075001	22125000	-1.56845
2	91875001	91925000	-1.2447	7	98725001	98775000	-1.5655
22	51400001	51450000	-1.17585	7	25950001	26000000	-1.55642
21	47275001	47325000	-1.15684	8	64200001	64250000	-1.51177
3	124700001	124750000	-1.1455	19	1750001	1800000	-1.50791
7	52450001	52500000	-1.12509	15	35250001	35300000	-1.42524
8	63950001	64000000	-1.09938	6	111425001	111475000	-1.4252
21	47125001	47175000	-1.09917	16	71350001	71400000	-1.42439
7	52425001	52475000	-1.09427	16	71325001	71375000	-1.41159
21	47250001	47300000	-1.0631	16	71375001	71425000	-1.40886
3	102425001	102475000	-1.05987	4	67225001	67275000	-1.37479
23	49350001	49400000	-1.05029	11	14375001	14425000	-1.37453
2	219500001	219550000	-1.03559	7	25900001	25950000	-1.37313
18	1450001	1500000	-1.02787	7	58900001	58950000	-1.36597
8	63975001	64025000	-1.0093	1	138675001	138725000	-1.3616
1	248050001	248100000	-1.00718	8	28600001	28650000	-1.35719
19	2600001	2650000	-1.00228	19	60300001	60350000	-1.33946
13	64325001	64375000	-0.988421	11	14350001	14400000	-1.33654
2	219475001	219525000	-0.960203	2	204450001	204500000	-1.32552
3	201475001	201525000	-0.95607	2	204475001	204525000	-1.31901
17	71475001	71525000	-0.937606	7	98775001	98825000	-1.29706
15	3725001	3775000	-0.92993	5	59075001	59125000	-1.28438
2	219450001	219500000	-0.928605	13	33300001	33350000	-1.27735
2	219425001	219475000	-0.923314	18	40900001	40950000	-1.26491
17	71450001	71500000	-0.900784	8	46675001	46725000	-1.25093
5	7750001	7800000	-0.899933	7	81875001	81925000	-1.25082
15	3750001	3800000	-0.87945	26	8675001	8725000	-1.24914
17	54225001	54275000	-0.872458	11	14400001	14450000	-1.24278
5	19350001	19400000	-0.853085	6	33850001	33900000	-1.24106
4	32175001	32225000	-0.850292	11	55025001	55075000	-1.22133
22	51425001	51475000	-0.843271	23	38075001	38125000	-1.21329
2	31575001	31625000	-0.821622	1	188275001	188325000	-1.20255
1	25550001	25600000	-0.803739	7	58850001	58900000	-1.19324
21	47225001	47275000	-0.799539	5	59100001	59150000	-1.19253
21	17750001	17800000	-0.79191	20	2925001	2975000	-1.19066
10	85475001	85525000	-0.784633	7	58875001	58925000	-1.18336
8	19600001	19650000	-0.777746	7	45525001	45575000	-1.1664
21	47150001	47200000	-0.757107	26	17450001	17500000	-1.16043
10	70275001	70325000	-0.738586	5	60425001	60475000	-1.15408
11	27375001	27425000	-0.731824	12	75750001	75800000	-1.13328
5	19400001	19450000	-0.729465	8	28625001	28675000	-1.1179
13	51975001	52025000	-0.714237	13	33275001	33325000	-1.11715
22	22650001	22700000	-0.709738	1	242825001	242875000	-1.10909
1	241500001	241550000	-0.70016	16	71475001	71525000	-1.0955
23	57125001	57175000	-0.683922	18	29100001	29150000	-1.09365
12	50825001	50875000	-0.683264	2	33750001	33800000	-1.08505
10	8750001	8800000	-0.675901	11	55050001	55100000	-1.08375
19	43525001	43575000	-0.6733	3	203400001	203450000	-1.0794
18	55925001	55975000	-0.662879	19	47900001	47950000	-1.07778
10	43550001	43600000	-0.661365	6	33825001	33875000	-1.07672
19	2650001	2700000	-0.659291	16	71400001	71450000	-1.07423
2	219525001	219575000	-0.655553	8	46700001	46750000	-1.06473
5	19375001	19425000	-0.648808	1	247925001	247975000	-1.06312
2	219400001	219450000	-0.64868	17	38200001	38250000	-1.0501
3	58325001	58375000	-0.633098	6	111450001	111500000	-1.04403
7	72775001	72825000	-0.62827	15	5275001	5325000	-1.03737
10	43575001	43625000	-0.626313	16	10275001	10325000	-1.03617
13	51900001	51950000	-0.623505	3	171700001	171750000	-1.02185
15	3825001	3875000	-0.599515	7	58925001	58975000	-1.01816
5	4400001	4450000	-0.596279	19	60325001	60375000	-1.01511
4	30250001	30300000	-0.592484	3	164550001	164600000	-1.00802
25	19175001	19225000	-0.587039	1	261875001	261925000	-1.00193
3	175350001	175400000	-0.585058	26	17425001	17475000	-0.98881
10	43525001	43575000	-0.575257	19	1800001	1850000	-0.984472
3	58350001	58400000	-0.574302	4	67250001	67300000	-0.974435
19	50150001	50200000	-0.553929	10	13475001	13525000	-0.964705
9	35825001	35875000	-0.536805	21	46850001	46900000	-0.955768
14	29275001	29325000	-0.534006	26	8650001	8700000	-0.954232
21	47175001	47225000	-0.532404	1	133375001	133425000	-0.951708
5	107500001	107550000	-0.530569	4	79350001	79400000	-0.941373
14	14950001	15000000	-0.5263	19	32250001	32300000	-0.939342
20	46000001	46050000	-0.523488	1	91225001	91275000	-0.935047
19	51600001	51650000	-0.521593	19	32225001	32275000	-0.929789
6	20150001	20200000	-0.504013	5	20775001	20825000	-0.927305
4	73075001	73125000	-0.487074	1	188300001	188350000	-0.919232
24	33975001	34025000	-0.475291	7	58825001	58875000	-0.919164
25	11075001	11125000	-0.472078	4	475001	525000	-0.914864
13	43475001	43525000	-0.466961	10	41900001	41950000	-0.91478
19	2675001	2725000	-0.462031	17	35300001	35350000	-0.912635
13	42625001	42675000	-0.448165	21	46875001	46925000	-0.896327
2	219550001	219600000	-0.44743	2	216125001	216175000	-0.878601
14	15325001	15375000	-0.444688	10	42000001	42050000	-0.875657
11	34075001	34125000	-0.440451	10	21650001	21700000	-0.873556
19	50550001	50600000	-0.436124	2	214050001	214100000	-0.866382
2	131275001	131325000	-0.434005	16	71500001	71550000	-0.865755
2	32400001	32450000	-0.428535	4	450001	500000	-0.860986
20	50325001	50375000	-0.422489	15	5250001	5300000	-0.854449
13	51850001	51900000	-0.421426	12	75775001	75825000	-0.844268
11	34125001	34175000	-0.419456	11	14425001	14475000	-0.84199
10	24775001	24825000	-0.415012	6	111400001	111450000	-0.826825
2	233950001	234000000	-0.414264	2	124225001	124275000	-0.821365
2	91950001	92000000	-0.411773	3	203000001	203050000	-0.820062
15	42575001	42625000	-0.403292	10	41925001	41975000	-0.819356
11	43575001	43625000	-0.394379	7	64300001	64350000	-0.813142
13	42575001	42625000	-0.393308	1	133400001	133450000	-0.808454
5	100100001	100150000	-0.38833	10	41850001	41900000	-0.804214
22	51375001	51425000	-0.37762	2	214025001	214075000	-0.801964
17	54200001	54250000	-0.377092	4	56825001	56875000	-0.799799
23	57075001	57125000	-0.3668	5	59175001	59225000	-0.796492
22	51475001	51525000	-0.356967	7	25875001	25925000	-0.792461
1	22375001	22425000	-0.348854	22	25550001	25600000	-0.790367
2	233900001	233950000	-0.343734	19	20175001	20225000	-0.784682
12	22725001	22775000	-0.342614	10	55550001	55600000	-0.782161
11	45725001	45775000	-0.336126	13	33325001	33375000	-0.776998
18	40600001	40650000	-0.335197	5	20550001	20600000	-0.768765
13	51950001	52000000	-0.335085	4	95450001	95500000	-0.76779
3	175325001	175375000	-0.332149	5	60375001	60425000	-0.765957
9	350001	400000	-0.330315	3	56500001	56550000	-0.765623
4	79975001	80025000	-0.327809	2	249025001	249075000	-0.764466
9	52150001	52200000	-0.320053	2	170800001	170850000	-0.751086
19	53000001	53050000	-0.315953	26	14800001	14850000	-0.745716
13	50000001	50050000	-0.314688	16	71450001	71500000	-0.741145
5	4750001	4800000	-0.309459	2	116400001	116450000	-0.740267
25	19200001	19250000	-0.309438	23	57650001	57700000	-0.731717
7	85100001	85150000	-0.307624	2	63825001	63875000	-0.727652
13	22125001	22175000	-0.30704	2	204500001	204550000	-0.72204
13	51875001	51925000	-0.301471	1	133300001	133350000	-0.721305
4	94225001	94275000	-0.295866	1	138700001	138750000	-0.715786
24	19875001	19925000	-0.293321	1	247900001	247950000	-0.715744
12	39325001	39375000	-0.292417	15	18125001	18175000	-0.713274
22	51350001	51400000	-0.287546	4	61975001	62025000	-0.713036
1	25525001	25575000	-0.284316	1	120150001	120200000	-0.695013
24	19825001	19875000	-0.280293	16	3875001	3925000	-0.689191
2	151875001	151925000	-0.270379	2	218475001	218525000	-0.688947
17	41925001	41975000	-0.266945	2	170775001	170825000	-0.685399
8	26025001	26075000	-0.256976	6	71625001	71675000	-0.68475
3	145200001	145250000	-0.254389	10	42025001	42075000	-0.681429
18	26400001	26450000	-0.252077	16	71300001	71350000	-0.667405
3	175375001	175425000	-0.247153	4	61950001	62000000	-0.651073
3	113650001	113700000	-0.242282	6	71600001	71650000	-0.625129
13	52000001	52050000	-0.239081	19	1775001	1825000	-0.624736
22	51450001	51500000	-0.238947	18	29150001	29200000	-0.621735
2	220150001	220200000	-0.237429	3	171675001	171725000	-0.621714
16	37800001	37850000	-0.232055	16	10300001	10350000	-0.618143
2	189150001	189200000	-0.231728	3	56475001	56525000	-0.613278
5	19500001	19550000	-0.229916	10	41875001	41925000	-0.613134
1	112925001	112975000	-0.229809	7	14300001	14350000	-0.610036
19	43325001	43375000	-0.228449	2	166000001	166050000	-0.607676
1	212050001	212100000	-0.223028	21	13950001	14000000	-0.603178
9	19625001	19675000	-0.222359	4	56850001	56900000	-0.599613
10	43600001	43650000	-0.221967	5	20750001	20800000	-0.597588
9	35500001	35550000	-0.201364	4	3975001	4025000	-0.596727
1	248100001	248150000	-0.196538	15	3750001	3800000	-0.596163
5	107475001	107525000	-0.192622	4	95400001	95450000	-0.595636
11	27350001	27400000	-0.19211	12	77525001	77575000	-0.59046
3	212750001	212800000	-0.184558	2	124250001	124300000	-0.58874
4	76000001	76050000	-0.175623	25	17350001	17400000	-0.57756
3	187100001	187150000	-0.174158	17	38175001	38225000	-0.575825
4	21675001	21725000	-0.173485	16	3900001	3950000	-0.561268
24	26525001	26575000	-0.166498	2	33775001	33825000	-0.55631
2	231325001	231375000	-0.165762	7	14100001	14150000	-0.555542
9	325001	375000	-0.162504	8	49350001	49400000	-0.554735
11	45750001	45800000	-0.15964	1	151275001	151325000	-0.554636
24	19775001	19825000	-0.155071	24	18900001	18950000	-0.552511
10	32050001	32100000	-0.154978	25	17375001	17425000	-0.546304
1	43975001	44025000	-0.144288	2	118225001	118275000	-0.542301
3	94075001	94125000	-0.140251	24	18925001	18975000	-0.537625
1	89475001	89525000	-0.139949	21	24650001	24700000	-0.530594
1	135100001	135150000	-0.130513	1	120250001	120300000	-0.528141
5	19525001	19575000	-0.119921	24	35125001	35175000	-0.523511
24	19800001	19850000	-0.109797	5	20700001	20750000	-0.521291
13	51925001	51975000	-0.105803	14	1900001	1950000	-0.513516
7	95375001	95425000	-0.105087	3	203025001	203075000	-0.508269
2	84075001	84125000	-0.104974	8	49375001	49425000	-0.504027
13	63125001	63175000	-0.0974347	13	27200001	27250000	-0.502729
17	30175001	30225000	-0.0960025	1	41375001	41425000	-0.502705
11	34100001	34150000	-0.0941172	13	33350001	33400000	-0.497059
1	201825001	201875000	-0.0856893	26	8800001	8850000	-0.49699
15	3775001	3825000	-0.0831542	3	180000001	180050000	-0.493987
4	85500001	85550000	-0.0761455	4	63825001	63875000	-0.492482
2	158850001	158900000	-0.0728968	24	10075001	10125000	-0.489094
2	106850001	106900000	-0.0710236	10	42050001	42100000	-0.485683
13	64300001	64350000	-0.070993	10	41950001	42000000	-0.479826
3	116400001	116450000	-0.0657628	1	120175001	120225000	-0.474653
11	150001	200000	-0.0656241	1	269525001	269575000	-0.473411
8	19575001	19625000	-0.0625949	26	1350001	1400000	-0.471212
2	106825001	106875000	-0.0600267	2	82375001	82425000	-0.471194
19	43500001	43550000	-0.058447	2	99775001	99825000	-0.467806
15	3800001	3850000	-0.0571628	4	95425001	95475000	-0.459175
17	51525001	51575000	-0.0562253	8	19625001	19675000	-0.454378
7	56950001	57000000	-0.0526447	5	58425001	58475000	-0.451644
11	40325001	40375000	-0.0502447	3	109025001	109075000	-0.449983
13	64350001	64400000	-0.0478791	3	203375001	203425000	-0.449271
2	231300001	231350000	-0.0441807	5	20800001	20850000	-0.449057
2	235250001	235300000	-0.0401631	4	97675001	97725000	-0.441264
1	171525001	171575000	-0.0388058	8	64225001	64275000	-0.437636
13	63075001	63125000	-0.0342205	19	47925001	47975000	-0.437198
17	54175001	54225000	-0.0311695	4	63850001	63900000	-0.436934
26	2900001	2950000	-0.0307547	26	1950001	2000000	-0.435591
4	775001	825000	-0.0289689	24	18975001	19025000	-0.435421
4	51050001	51100000	-0.0262521	16	43875001	43925000	-0.433602
11	50200001	50250000	-0.0261067	10	21675001	21725000	-0.424851
5	68950001	69000000	-0.0246821	1	116450001	116500000	-0.424516
6	25175001	25225000	-0.0237772	23	46950001	47000000	-0.420714
15	42600001	42650000	-0.0201731	19	11650001	11700000	-0.415499
10	46675001	46725000	-0.0149813	2	99800001	99850000	-0.413887
14	13600001	13650000	-0.011595	16	71425001	71475000	-0.41365
13	51725001	51775000	-0.0110011	5	20725001	20775000	-0.413022
9	19650001	19700000	-0.00604999	12	54775001	54825000	-0.407755
4	93200001	93250000	-0.00374731	2	219625001	219675000	-0.407751
19	34400001	34450000	0.000343196	4	89400001	89450000	-0.406461
9	7950001	8000000	0.000692074	18	40925001	40975000	-0.402277
1	167175001	167225000	0.00259522	2	70800001	70850000	-0.401886
13	50025001	50075000	0.00407892	24	10100001	10150000	-0.392979
11	51400001	51450000	0.00839324	3	1700001	1750000	-0.390147
3	171975001	172025000	0.0106362	3	164600001	164650000	-0.386644
12	5975001	6025000	0.0163368	2	64100001	64150000	-0.385677
19	6950001	7000000	0.0201863	4	34075001	34125000	-0.384077
18	40625001	40675000	0.0278229	15	3725001	3775000	-0.375763
7	72500001	72550000	0.0278527	7	99600001	99650000	-0.368079
2	167725001	167775000	0.0315596	16	44925001	44975000	-0.367862
9	38400001	38450000	0.0344679	3	164400001	164450000	-0.365505
13	64000001	64050000	0.0386631	7	81850001	81900000	-0.360214
11	43600001	43650000	0.0405937	16	3950001	4000000	-0.355926
11	26875001	26925000	0.0411827	18	29125001	29175000	-0.35521
10	52700001	52750000	0.0429206	1	242800001	242850000	-0.354915
13	64275001	64325000	0.0443163	10	41975001	42025000	-0.34696
5	23500001	23550000	0.0471731	3	203175001	203225000	-0.341724
2	20275001	20325000	0.0490384	5	40925001	40975000	-0.34101
10	79625001	79675000	0.0501971	1	193400001	193450000	-0.33943
1	241525001	241575000	0.0504055	8	57300001	57350000	-0.336735
1	235875001	235925000	0.0517399	1	120225001	120275000	-0.334438
20	16875001	16925000	0.0645038	2	16075001	16125000	-0.333519
3	94050001	94100000	0.0650368	5	94175001	94225000	-0.329909
12	47850001	47900000	0.0669428	2	106000001	106050000	-0.329075
11	50900001	50950000	0.0703035	24	31525001	31575000	-0.327283
7	29250001	29300000	0.0743977	17	37525001	37575000	-0.323188
20	25675001	25725000	0.0762818	5	58400001	58450000	-0.320664
4	80000001	80050000	0.0766809	1	234300001	234350000	-0.319524
9	52125001	52175000	0.0772007	8	53475001	53525000	-0.316591
22	51325001	51375000	0.0812407	20	51150001	51200000	-0.314798
1	195175001	195225000	0.0857987	5	59150001	59200000	-0.314031
3	217300001	217350000	0.0863761	8	28575001	28625000	-0.312111
7	61200001	61250000	0.0917275	24	18950001	19000000	-0.31176
10	8725001	8775000	0.0930362	18	29075001	29125000	-0.310451
3	145175001	145225000	0.0973552	11	54550001	54600000	-0.309887
23	16175001	16225000	0.102494	1	234350001	234400000	-0.305651
9	48300001	48350000	0.102498	7	14250001	14300000	-0.302829
3	219025001	219075000	0.102988	1	237200001	237250000	-0.301607
3	113625001	113675000	0.105518	23	38100001	38150000	-0.30092
19	48425001	48475000	0.108623	11	53350001	53400000	-0.29995
1	173950001	174000000	0.11602	2	123725001	123775000	-0.299016
17	36225001	36275000	0.124546	4	90650001	90700000	-0.298536
17	11825001	11875000	0.126935	18	700001	750000	-0.293847
4	93175001	93225000	0.129265	26	8775001	8825000	-0.29254
2	233850001	233900000	0.130655	2	61275001	61325000	-0.284897
1	248000001	248050000	0.135512	3	61575001	61625000	-0.284078
4	96100001	96150000	0.138268	12	75725001	75775000	-0.283361
8	63750001	63800000	0.149383	1	120275001	120325000	-0.282004
1	201575001	201625000	0.157309	1	133425001	133475000	-0.272875
25	11050001	11100000	0.161159	2	158900001	158950000	-0.265976
11	44275001	44325000	0.168209	18	55025001	55075000	-0.264426
9	53125001	53175000	0.170068	4	74625001	74675000	-0.263759
5	96275001	96325000	0.171493	2	107775001	107825000	-0.261404
16	12275001	12325000	0.173064	14	42750001	42800000	-0.258671
23	37375001	37425000	0.177578	8	53550001	53600000	-0.253445
23	49375001	49425000	0.178525	13	82850001	82900000	-0.250056
9	73875001	73925000	0.182571	7	45550001	45600000	-0.248438
22	39000001	39050000	0.185406	1	269575001	269625000	-0.241989
10	1	50000	0.187492	15	3775001	3825000	-0.240793
25	10475001	10525000	0.188202	10	42600001	42650000	-0.240018
6	25600001	25650000	0.193271	21	24625001	24675000	-0.237095
3	28725001	28775000	0.196482	15	76025001	76075000	-0.236168
3	22000001	22050000	0.197578	10	21625001	21675000	-0.236158
6	75175001	75225000	0.198632	8	64150001	64200000	-0.23453
2	108825001	108875000	0.207297	18	55000001	55050000	-0.233099
13	52025001	52075000	0.209624	15	18150001	18200000	-0.230454
13	83175001	83225000	0.212643	1	188250001	188300000	-0.230115
4	81450001	81500000	0.214853	5	20525001	20575000	-0.225956
23	24775001	24825000	0.224278	21	40500001	40550000	-0.222966
3	129100001	129150000	0.224719	1	277425001	277475000	-0.222596
16	43075001	43125000	0.226187	7	14125001	14175000	-0.218111
2	84100001	84150000	0.229796	8	19600001	19650000	-0.217481
14	29650001	29700000	0.231122	1	91250001	91300000	-0.217161
17	24650001	24700000	0.237694	9	27950001	28000000	-0.21694
23	57150001	57200000	0.238717	2	62625001	62675000	-0.216504
19	46100001	46150000	0.247072	2	3425001	3475000	-0.213364
3	171100001	171150000	0.249411	7	13700001	13750000	-0.212347
2	236425001	236475000	0.256206	12	77550001	77600000	-0.207948
2	49000001	49050000	0.257951	23	7175001	7225000	-0.207508
6	23225001	23275000	0.25866	21	13925001	13975000	-0.207297
2	119050001	119100000	0.260544	2	40300001	40350000	-0.202895
17	61400001	61450000	0.261636	22	51150001	51200000	-0.195524
10	25001	75000	0.263311	10	42650001	42700000	-0.193559
1	725001	775000	0.263452	3	171725001	171775000	-0.191633
1	239950001	240000000	0.264612	24	34700001	34750000	-0.189594
5	108100001	108150000	0.264763	10	40400001	40450000	-0.187981
3	212475001	212525000	0.265945	4	73725001	73775000	-0.179656
21	43100001	43150000	0.266251	18	525001	575000	-0.178311
2	220800001	220850000	0.268707	18	29025001	29075000	-0.175577
22	20025001	20075000	0.271759	19	51600001	51650000	-0.170438
22	22625001	22675000	0.273199	2	118200001	118250000	-0.170405
23	37400001	37450000	0.277749	1	269500001	269550000	-0.169077
16	46825001	46875000	0.278887	1	80650001	80700000	-0.168184
11	39950001	40000000	0.279805	22	2650001	2700000	-0.166417
6	20100001	20150000	0.282096	16	65875001	65925000	-0.160083
4	37025001	37075000	0.283861	4	95475001	95525000	-0.159749
7	87275001	87325000	0.284613	1	230750001	230800000	-0.158513
7	29675001	29725000	0.297645	26	21650001	21700000	-0.149973
13	51750001	51800000	0.300598	3	49025001	49075000	-0.149023
5	19125001	19175000	0.303257	5	8100001	8150000	-0.148297
17	24575001	24625000	0.303325	23	38050001	38100000	-0.143317
4	71575001	71625000	0.312461	26	43950001	44000000	-0.140616
1	25575001	25625000	0.314886	1	120300001	120350000	-0.140192
17	30100001	30150000	0.315455	8	74050001	74100000	-0.139931
4	38450001	38500000	0.316196	7	77300001	77350000	-0.139354
3	218900001	218950000	0.320061	21	24675001	24725000	-0.139112
19	50575001	50625000	0.322259	23	46300001	46350000	-0.137061
10	150001	200000	0.323128	26	1975001	2025000	-0.136789
4	96050001	96100000	0.324259	16	43825001	43875000	-0.135152
8	63925001	63975000	0.32489	7	63500001	63550000	-0.130191
8	83075001	83125000	0.32654	17	35275001	35325000	-0.129563
5	107525001	107575000	0.329524	1	149100001	149150000	-0.127396
24	26875001	26925000	0.335612	15	76000001	76050000	-0.125443
13	43200001	43250000	0.338752	5	8125001	8175000	-0.121153
21	47100001	47150000	0.343457	1	269550001	269600000	-0.117383
3	113675001	113725000	0.344453	1	120325001	120375000	-0.113085
12	47825001	47875000	0.34605	1	72450001	72500000	-0.107179
22	51250001	51300000	0.34776	5	66975001	67025000	-0.106757
22	51225001	51275000	0.347827	22	51125001	51175000	-0.106604
23	49300001	49350000	0.356101	4	79325001	79375000	-0.104855
2	224450001	224500000	0.356732	7	81750001	81800000	-0.101865
2	119175001	119225000	0.358642	10	55675001	55725000	-0.0997897
2	100975001	101025000	0.364236	13	66475001	66525000	-0.0942674
7	87200001	87250000	0.36555	12	70200001	70250000	-0.0935541
11	52075001	52125000	0.366014	2	158925001	158975000	-0.0884351
4	41825001	41875000	0.366085	24	6925001	6975000	-0.0866879
17	29125001	29175000	0.371284	15	78825001	78875000	-0.0864537
10	21925001	21975000	0.372516	2	99050001	99100000	-0.0805465
17	51500001	51550000	0.372574	2	216150001	216200000	-0.0799215
22	19100001	19150000	0.37281	2	116375001	116425000	-0.0786946
17	34950001	35000000	0.373505	7	14275001	14325000	-0.0750591
2	31125001	31175000	0.3771	5	94200001	94250000	-0.0749225
9	44600001	44650000	0.3775	24	34675001	34725000	-0.0728861
4	66350001	66400000	0.385713	1	185825001	185875000	-0.0710452
10	29225001	29275000	0.385941	1	250850001	250900000	-0.0703028
20	13250001	13300000	0.388355	2	70825001	70875000	-0.0689719
2	58825001	58875000	0.389878	1	72425001	72475000	-0.0651467
11	44300001	44350000	0.391978	16	44950001	45000000	-0.0647603
10	100001	150000	0.392165	7	14575001	14625000	-0.0641186
3	116425001	116475000	0.394771	12	14950001	15000000	-0.0638066
5	5650001	5700000	0.397767	10	55700001	55750000	-0.0590233
4	32150001	32200000	0.39783	26	23025001	23075000	-0.058968
11	40775001	40825000	0.399499	4	57825001	57875000	-0.0561065
16	63325001	63375000	0.405611	12	71075001	71125000	-0.0551725
5	107400001	107450000	0.408828	3	36825001	36875000	-0.0511115
1	111625001	111675000	0.409911	2	88675001	88725000	-0.049439
19	42175001	42225000	0.410983	2	33800001	33850000	-0.0452362
4	45400001	45450000	0.41507	1	133350001	133400000	-0.0441876
23	37300001	37350000	0.416778	23	46925001	46975000	-0.0438995
3	176650001	176700000	0.418185	1	230800001	230850000	-0.0433472
2	163325001	163375000	0.419971	13	78900001	78950000	-0.037528
2	75100001	75150000	0.421208	1	258250001	258300000	-0.0351651
5	100075001	100125000	0.422568	8	28650001	28700000	-0.0324257
12	3250001	3300000	0.424283	2	85850001	85900000	-0.0320544
2	186225001	186275000	0.425407	26	14000001	14050000	-0.0286813
2	148975001	149025000	0.425507	5	94600001	94650000	-0.0286319
9	3375001	3425000	0.428643	2	123750001	123800000	-0.02825
9	25675001	25725000	0.433177	10	47475001	47525000	-0.0245756
7	87250001	87300000	0.433518	16	32925001	32975000	-0.0227384
11	175001	225000	0.433621	7	13175001	13225000	-0.0218747
7	78250001	78300000	0.435853	12	73625001	73675000	-0.0209213
13	43175001	43225000	0.43703	10	40375001	40425000	-0.0206662
2	150001	200000	0.437096	3	90000001	90050000	-0.0204743
11	52400001	52450000	0.437669	4	67200001	67250000	-0.0151412
1	159325001	159375000	0.442498	1	257900001	257950000	-0.0146224
3	187125001	187175000	0.443479	2	249050001	249100000	-0.0103665
1	63050001	63100000	0.445161	10	45050001	45100000	-0.00882665
5	107450001	107500000	0.446202	23	51725001	51775000	-0.00870586
2	164150001	164200000	0.448004	2	195925001	195975000	-0.00445984
2	235225001	235275000	0.449906	5	66950001	67000000	0.000419515
5	108200001	108250000	0.453871	3	44025001	44075000	0.00802202
3	158450001	158500000	0.455255	10	42575001	42625000	0.0101128
3	94100001	94150000	0.455436	4	75725001	75775000	0.0116347
17	60925001	60975000	0.456448	12	71325001	71375000	0.013105
13	51825001	51875000	0.457396	23	31725001	31775000	0.0219891
15	45150001	45200000	0.457798	4	500001	550000	0.0224845
3	116325001	116375000	0.45794	24	27400001	27450000	0.0233546
3	58375001	58425000	0.458414	2	63075001	63125000	0.0251975
2	119100001	119150000	0.463414	24	10050001	10100000	0.0253069
9	39050001	39100000	0.464133	22	25525001	25575000	0.0275455
10	83725001	83775000	0.465352	3	61600001	61650000	0.0296503
16	15975001	16025000	0.468119	1	133325001	133375000	0.0296786
26	17250001	17300000	0.470501	24	35150001	35200000	0.0301021
14	9850001	9900000	0.473815	13	27375001	27425000	0.030162
7	43725001	43775000	0.479732	2	81600001	81650000	0.0319312
25	10925001	10975000	0.480719	1	185800001	185850000	0.0329374
8	11525001	11575000	0.481519	1	116425001	116475000	0.0343408
10	86175001	86225000	0.483239	26	21675001	21725000	0.0360232
6	59100001	59150000	0.483446	4	89375001	89425000	0.0361338
12	39300001	39350000	0.485423	4	90675001	90725000	0.0407699
4	51025001	51075000	0.486511	15	3350001	3400000	0.0444389
10	81700001	81750000	0.490551	10	42075001	42125000	0.0500759
7	62025001	62075000	0.494823	16	51575001	51625000	0.0501693
19	22125001	22175000	0.495127	5	71950001	72000000	0.0505674
2	108450001	108500000	0.495208	17	51325001	51375000	0.0506571
3	174100001	174150000	0.498407	26	1325001	1375000	0.0512108
16	25550001	25600000	0.499015	1	80675001	80725000	0.054835
2	232950001	233000000	0.499031	18	750001	800000	0.0560778
21	4975001	5025000	0.499229	18	725001	775000	0.0594541
22	26425001	26475000	0.503196	10	42625001	42675000	0.0612452
4	89325001	89375000	0.5033	7	25975001	26025000	0.0668237
1	19900001	19950000	0.504315	1	120200001	120250000	0.0672217
1	180475001	180525000	0.504446	19	1100001	1150000	0.0675637
3	1850001	1900000	0.504546	1	219475001	219525000	0.0693923
4	45300001	45350000	0.505906	7	68600001	68650000	0.0697782
2	150825001	150875000	0.506159	1	226025001	226075000	0.0698589
20	26400001	26450000	0.509327	13	27175001	27225000	0.0698681
5	108150001	108200000	0.509844	21	46825001	46875000	0.0718676
20	28000001	28050000	0.513063	5	80225001	80275000	0.0732237
9	15900001	15950000	0.514177	2	116200001	116250000	0.0752187
10	225001	275000	0.517372	10	27100001	27150000	0.0790391
1	81550001	81600000	0.519646	1	133275001	133325000	0.080452
2	40450001	40500000	0.525761	8	42825001	42875000	0.0813993
9	66100001	66150000	0.52888	7	82575001	82625000	0.0817723
19	18150001	18200000	0.528904	5	57300001	57350000	0.08222
1	237200001	237250000	0.529068	1	24400001	24450000	0.0847909
9	38250001	38300000	0.53007	2	39475001	39525000	0.0885263
18	54125001	54175000	0.532325	7	22000001	22050000	0.0889438
22	30450001	30500000	0.532379	16	9575001	9625000	0.0892789
1	44750001	44800000	0.533635	2	162675001	162725000	0.0918019
10	125001	175000	0.534343	16	51550001	51600000	0.0925396
11	46675001	46725000	0.534542	2	126300001	126350000	0.0928312
22	22675001	22725000	0.538081	22	5800001	5850000	0.0942844
9	71550001	71600000	0.542043	19	48125001	48175000	0.0964665
10	31750001	31800000	0.54291	3	194275001	194325000	0.097492
13	78700001	78750000	0.545603	21	41500001	41550000	0.100443
8	49575001	49625000	0.547908	15	3425001	3475000	0.102136
3	20150001	20200000	0.54868	2	39500001	39550000	0.102442
2	119150001	119200000	0.550522	8	69800001	69850000	0.102966
7	88075001	88125000	0.553144	3	15225001	15275000	0.104605
6	15975001	16025000	0.553557	11	45850001	45900000	0.104606
3	94025001	94075000	0.55435	4	550001	600000	0.104635
6	29050001	29100000	0.555397	12	50100001	50150000	0.107789
25	18800001	18850000	0.555647	17	35325001	35375000	0.107962
2	167350001	167400000	0.557823	1	237225001	237275000	0.10874
7	80950001	81000000	0.558168	2	116325001	116375000	0.108859
16	5775001	5825000	0.55847	15	37475001	37525000	0.113268
7	73400001	73450000	0.559973	12	38525001	38575000	0.113407
19	52575001	52625000	0.560409	1	230850001	230900000	0.113971
4	107700001	107750000	0.561395	18	450001	500000	0.114315
3	88625001	88675000	0.563593	6	66125001	66175000	0.115331
10	50001	100000	0.564395	4	34050001	34100000	0.118294
1	51800001	51850000	0.564666	22	2675001	2725000	0.118832
10	25175001	25225000	0.564709	24	33925001	33975000	0.122399
11	49875001	49925000	0.567021	2	99825001	99875000	0.126253
12	22750001	22800000	0.56859	10	19275001	19325000	0.126316
10	75001	125000	0.569059	1	256425001	256475000	0.127538
16	3250001	3300000	0.570655	26	43975001	44025000	0.12763
1	235850001	235900000	0.571509	4	3275001	3325000	0.128066
4	81075001	81125000	0.572617	16	43800001	43850000	0.129439
19	48850001	48900000	0.574873	23	51700001	51750000	0.130376
19	50525001	50575000	0.575734	13	22175001	22225000	0.130857
18	10550001	10600000	0.576364	25	11250001	11300000	0.136502
9	52800001	52850000	0.577191	22	51175001	51225000	0.13717
6	21200001	21250000	0.577606	5	71925001	71975000	0.137205
2	50500001	50550000	0.57807	4	3950001	4000000	0.137463
11	40300001	40350000	0.5786	2	185875001	185925000	0.138598
6	82350001	82400000	0.583562	2	185850001	185900000	0.142168
22	22725001	22775000	0.583992	16	33400001	33450000	0.142878
2	37500001	37550000	0.58514	2	124275001	124325000	0.145872
2	149200001	149250000	0.587237	8	64250001	64300000	0.147144
2	195375001	195425000	0.587834	5	20675001	20725000	0.14937
16	53625001	53675000	0.588458	2	204525001	204575000	0.151574
2	34100001	34150000	0.589231	17	63275001	63325000	0.152548
25	10500001	10550000	0.591487	2	50750001	50800000	0.154351
7	64100001	64150000	0.592221	10	36100001	36150000	0.155853
2	48975001	49025000	0.59255	15	37500001	37550000	0.158213
16	5800001	5850000	0.592673	4	525001	575000	0.158916
5	82350001	82400000	0.59404	16	9550001	9600000	0.159117
26	32225001	32275000	0.594793	25	11225001	11275000	0.16113
19	34425001	34475000	0.595648	19	1875001	1925000	0.161631
13	47750001	47800000	0.595951	18	550001	600000	0.161723
23	10375001	10425000	0.59658	10	45075001	45125000	0.161943
10	68175001	68225000	0.597418	17	24525001	24575000	0.163302
17	34925001	34975000	0.598389	7	78575001	78625000	0.163402
18	24600001	24650000	0.599342	10	55525001	55575000	0.16547
10	65975001	66025000	0.59978	18	49425001	49475000	0.174391
4	81400001	81450000	0.599867	26	14450001	14500000	0.174621
1	775001	825000	0.599984	2	116225001	116275000	0.17599
4	71550001	71600000	0.600013	21	41525001	41575000	0.176289
19	39850001	39900000	0.600858	4	97850001	97900000	0.178209
14	14750001	14800000	0.601302	16	43850001	43900000	0.17848
3	169575001	169625000	0.606559	4	95375001	95425000	0.179857
9	15875001	15925000	0.606838	24	35175001	35225000	0.182185
2	72200001	72250000	0.606845	7	78450001	78500000	0.185086
1	168975001	169025000	0.607749	3	222950001	223000000	0.185669
8	45350001	45400000	0.608631	2	115650001	115700000	0.186488
2	178150001	178200000	0.608936	10	55725001	55775000	0.188759
7	6900001	6950000	0.610158	7	13200001	13250000	0.192562
5	107825001	107875000	0.612931	1	120125001	120175000	0.194559
2	165725001	165775000	0.615342	16	3850001	3900000	0.194619
7	99000001	99050000	0.616136	2	218375001	218425000	0.197124
26	9925001	9975000	0.616426	12	57550001	57600000	0.19745
15	16150001	16200000	0.618549	11	53325001	53375000	0.19903
7	78225001	78275000	0.618767	2	204650001	204700000	0.199286
19	31475001	31525000	0.619399	2	33250001	33300000	0.199685
2	119125001	119175000	0.619652	7	58800001	58850000	0.199858
5	23475001	23525000	0.622344	7	85500001	85550000	0.202707
3	51600001	51650000	0.623737	2	70900001	70950000	0.205771
10	86150001	86200000	0.626634	22	25500001	25550000	0.209032
19	47825001	47875000	0.626636	19	10675001	10725000	0.210964
8	72400001	72450000	0.628896	2	84025001	84075000	0.211042
13	64375001	64425000	0.629389	6	71650001	71700000	0.211848
2	35750001	35800000	0.62989	3	164375001	164425000	0.213117
11	40275001	40325000	0.631673	19	47975001	48025000	0.213148
2	219575001	219625000	0.632026	8	53525001	53575000	0.216395
10	85975001	86025000	0.63334	15	78800001	78850000	0.220199
5	4275001	4325000	0.633954	22	25475001	25525000	0.221654
13	27475001	27525000	0.637512	4	89425001	89475000	0.222081
5	100025001	100075000	0.637628	1	264050001	264100000	0.22332
1	210250001	210300000	0.637895	26	19825001	19875000	0.227416
10	32175001	32225000	0.638041	3	61425001	61475000	0.227745
8	72350001	72400000	0.642531	15	35200001	35250000	0.228113
10	86050001	86100000	0.643721	1	151300001	151350000	0.228343
10	85775001	85825000	0.644663	26	13925001	13975000	0.231439
8	43025001	43075000	0.646855	26	20375001	20425000	0.231743
11	22450001	22500000	0.65063	11	52625001	52675000	0.232782
19	34375001	34425000	0.652647	2	218500001	218550000	0.23288
8	49775001	49825000	0.653825	9	45450001	45500000	0.234398
13	64050001	64100000	0.654013	10	42475001	42525000	0.234834
6	20175001	20225000	0.655172	13	22200001	22250000	0.234923
4	45350001	45400000	0.656258	5	20600001	20650000	0.235672
24	18675001	18725000	0.656419	2	115625001	115675000	0.235972
2	187400001	187450000	0.659807	3	49050001	49100000	0.23708
13	64250001	64300000	0.662224	13	33250001	33300000	0.237934
7	72800001	72850000	0.664388	13	48550001	48600000	0.239174
16	59850001	59900000	0.666099	6	71575001	71625000	0.240948
7	32475001	32525000	0.66643	2	74150001	74200000	0.24498
3	170600001	170650000	0.667189	13	60250001	60300000	0.245658
9	83275001	83325000	0.66721	2	63725001	63775000	0.248059
2	144125001	144175000	0.668636	18	65325001	65375000	0.249191
16	34625001	34675000	0.669838	24	35275001	35325000	0.249916
18	38400001	38450000	0.671851	26	1400001	1450000	0.250115
1	80800001	80850000	0.672726	4	99725001	99775000	0.251348
18	13550001	13600000	0.675863	16	53775001	53825000	0.255086
5	63300001	63350000	0.675873	5	40950001	41000000	0.256422
4	20625001	20675000	0.677219	4	5450001	5500000	0.257479
14	12475001	12525000	0.678437	24	17350001	17400000	0.258757
3	6925001	6975000	0.680627	1	258275001	258325000	0.264303
4	99075001	99125000	0.681169	18	475001	525000	0.267831
21	26850001	26900000	0.681761	1	241575001	241625000	0.268558
9	52175001	52225000	0.683749	3	101725001	101775000	0.269305
23	49325001	49375000	0.684828	10	36075001	36125000	0.269771
13	43300001	43350000	0.686199	1	264075001	264125000	0.269922
23	40600001	40650000	0.686671	2	185925001	185975000	0.272486
17	29150001	29200000	0.687654	1	185775001	185825000	0.280629
2	137525001	137575000	0.689411	6	118450001	118500000	0.282755
3	118225001	118275000	0.68993	3	45475001	45525000	0.284092
5	108025001	108075000	0.690577	20	14700001	14750000	0.284946
13	14800001	14850000	0.691073	7	99625001	99675000	0.285437
1	48875001	48925000	0.692762	4	98800001	98850000	0.285477
10	83700001	83750000	0.693295	1	261925001	261975000	0.287005
17	22775001	22825000	0.693406	2	185900001	185950000	0.28708
2	149000001	149050000	0.695421	2	91850001	91900000	0.287775
1	28275001	28325000	0.697623	2	99025001	99075000	0.288948
2	128975001	129025000	0.698169	16	8275001	8325000	0.290188
1	252925001	252975000	0.700006	6	12725001	12775000	0.292314
10	275001	325000	0.700913	1	255625001	255675000	0.295602
2	39175001	39225000	0.701031	20	8200001	8250000	0.295639
13	63100001	63150000	0.701861	19	10700001	10750000	0.298178
13	52050001	52100000	0.703712	18	29050001	29100000	0.298801
1	44700001	44750000	0.704575	21	40475001	40525000	0.301295
2	233875001	233925000	0.705065	2	35375001	35425000	0.303098
2	144175001	144225000	0.707326	1	261300001	261350000	0.303214
1	151575001	151625000	0.708742	2	216975001	217025000	0.305846
5	108175001	108225000	0.708789	1	226050001	226100000	0.306524
17	24100001	24150000	0.710336	19	18100001	18150000	0.308732
22	22700001	22750000	0.7106	4	97650001	97700000	0.309325
18	55950001	56000000	0.711802	8	53500001	53550000	0.312262
1	171500001	171550000	0.711987	2	222975001	223025000	0.31347
11	49925001	49975000	0.712637	18	28975001	29025000	0.317254
20	50275001	50325000	0.71316	19	30600001	30650000	0.320462
1	214250001	214300000	0.715255	7	35400001	35450000	0.321309
11	40425001	40475000	0.71537	8	58150001	58200000	0.323012
12	44225001	44275000	0.716227	2	106025001	106075000	0.323334
1	106850001	106900000	0.71739	2	61450001	61500000	0.323997
5	83525001	83575000	0.718095	3	49075001	49125000	0.325082
4	41975001	42025000	0.718951	20	8175001	8225000	0.326832
3	16375001	16425000	0.719245	23	15800001	15850000	0.32732
2	37525001	37575000	0.719302	1	193375001	193425000	0.329033
14	24075001	24125000	0.72107	26	13175001	13225000	0.329816
19	49450001	49500000	0.721318	1	248475001	248525000	0.332294
7	69225001	69275000	0.721715	16	17275001	17325000	0.33317
9	22475001	22525000	0.721989	10	36050001	36100000	0.333499
19	5225001	5275000	0.723391	2	33825001	33875000	0.335054
23	32875001	32925000	0.725995	6	28625001	28675000	0.336021
18	24575001	24625000	0.729155	18	29000001	29050000	0.337064
3	208775001	208825000	0.729446	2	116425001	116475000	0.34175
1	256425001	256475000	0.730014	7	99575001	99625000	0.342834
11	49850001	49900000	0.732474	23	15775001	15825000	0.343364
1	114275001	114325000	0.733813	26	20350001	20400000	0.343595
19	34175001	34225000	0.736231	13	28875001	28925000	0.343811
9	53075001	53125000	0.736952	3	15200001	15250000	0.346094
2	50525001	50575000	0.736954	1	41350001	41400000	0.3461
17	51025001	51075000	0.737588	1	222950001	223000000	0.347769
9	34950001	35000000	0.737862	17	6650001	6700000	0.349361
10	85950001	86000000	0.7382	10	27125001	27175000	0.349561
1	168225001	168275000	0.738643	4	69850001	69900000	0.350562
10	500001	550000	0.741089	6	12700001	12750000	0.351119
5	108000001	108050000	0.741154	3	222775001	222825000	0.353454
2	186625001	186675000	0.741483	6	108350001	108400000	0.353604
3	167900001	167950000	0.741567	13	66450001	66500000	0.354807
10	58875001	58925000	0.74168	2	60575001	60625000	0.356176
10	27200001	27250000	0.746459	3	109000001	109050000	0.356757
17	41900001	41950000	0.748947	10	41825001	41875000	0.356975
2	108475001	108525000	0.751079	10	1600001	1650000	0.357354
3	1900001	1950000	0.751759	6	111475001	111525000	0.357385
4	92375001	92425000	0.752168	14	22825001	22875000	0.357509
20	26425001	26475000	0.75247	10	40950001	41000000	0.357637
7	57950001	58000000	0.754778	16	53800001	53850000	0.358503
16	22150001	22200000	0.756943	22	2700001	2750000	0.359241
2	138950001	139000000	0.758604	10	27175001	27225000	0.35969
15	34400001	34450000	0.758665	17	31750001	31800000	0.361692
24	28400001	28450000	0.758868	4	29600001	29650000	0.362036
4	115450001	115500000	0.760761	12	70225001	70275000	0.363976
15	40250001	40300000	0.761853	26	1675001	1725000	0.371832
12	68200001	68250000	0.761912	13	27225001	27275000	0.373841
9	6650001	6700000	0.76227	25	32525001	32575000	0.374583
4	112950001	113000000	0.762677	1	125700001	125750000	0.374732
10	37025001	37075000	0.763463	4	74600001	74650000	0.37584
16	15425001	15475000	0.764614	2	118250001	118300000	0.376807
3	28700001	28750000	0.764699	4	5500001	5550000	0.376855
1	19725001	19775000	0.764841	3	215275001	215325000	0.378014
8	18800001	18850000	0.764842	6	111500001	111550000	0.379962
1	202150001	202200000	0.765334	17	25650001	25700000	0.380086
26	31700001	31750000	0.765465	4	79375001	79425000	0.381454
9	38350001	38400000	0.765696	15	75250001	75300000	0.381853
26	31725001	31775000	0.774958	1	137375001	137425000	0.383403
2	131250001	131300000	0.775963	18	1450001	1500000	0.383405
5	107950001	108000000	0.776393	2	195775001	195825000	0.384478
1	220400001	220450000	0.777977	3	203150001	203200000	0.385193
14	18825001	18875000	0.778317	2	85825001	85875000	0.385462
3	201575001	201625000	0.778521	12	68800001	68850000	0.390279
4	82250001	82300000	0.779078	3	98525001	98575000	0.390636
2	36875001	36925000	0.779081	23	49300001	49350000	0.391014
3	6875001	6925000	0.780813	18	1375001	1425000	0.394077
2	106800001	106850000	0.784652	5	40900001	40950000	0.395787
26	30600001	30650000	0.785273	11	10425001	10475000	0.397026
5	108075001	108125000	0.785465	7	52050001	52100000	0.397616
7	75925001	75975000	0.786076	7	64325001	64375000	0.398072
19	5400001	5450000	0.786136	17	63600001	63650000	0.39872
1	259550001	259600000	0.787522	2	185825001	185875000	0.399628
5	9325001	9375000	0.788611	22	1150001	1200000	0.400104
13	60950001	61000000	0.788782	22	5750001	5800000	0.400485
19	46125001	46175000	0.789828	12	57500001	57550000	0.400844
10	6825001	6875000	0.790395	17	25625001	25675000	0.402244
16	15375001	15425000	0.7929	2	72325001	72375000	0.404968
2	167700001	167750000	0.79429	2	219600001	219650000	0.40677
8	15400001	15450000	0.794512	22	37850001	37900000	0.407139
18	46175001	46225000	0.794515	19	60275001	60325000	0.407426
21	45800001	45850000	0.794656	2	91825001	91875000	0.407592
9	47300001	47350000	0.796912	17	63250001	63300000	0.407986
3	171925001	171975000	0.797156	13	60225001	60275000	0.408728
24	19600001	19650000	0.797278	5	8150001	8200000	0.408815
11	40400001	40450000	0.797952	1	188225001	188275000	0.409476
3	218850001	218900000	0.801437	3	171600001	171650000	0.40999
16	42625001	42675000	0.803116	2	160400001	160450000	0.41165
22	39225001	39275000	0.805052	19	18125001	18175000	0.413032
26	21200001	21250000	0.805693	13	77800001	77850000	0.413841
1	260450001	260500000	0.806858	9	27975001	28025000	0.414656
11	26975001	27025000	0.807159	2	223025001	223075000	0.41654
10	175001	225000	0.808317	2	147475001	147525000	0.416552
4	112825001	112875000	0.808923	21	13975001	14025000	0.419304
5	107425001	107475000	0.809404	2	82775001	82825000	0.419793
11	40225001	40275000	0.81012	2	33725001	33775000	0.4199
1	161000001	161050000	0.810986	17	31775001	31825000	0.420642
3	124350001	124400000	0.811916	10	55650001	55700000	0.421101
3	174175001	174225000	0.812759	2	90375001	90425000	0.422209
5	4300001	4350000	0.813371	12	38550001	38600000	0.422835
19	45975001	46025000	0.814409	18	28950001	29000000	0.424253
1	248350001	248400000	0.81492	2	72350001	72400000	0.426347
13	43450001	43500000	0.81513	1	230775001	230825000	0.432148
9	49600001	49650000	0.815707	17	37575001	37625000	0.432735
24	18475001	18525000	0.816536	26	14900001	14950000	0.433125
5	107925001	107975000	0.818654	3	141400001	141450000	0.434713
5	108125001	108175000	0.819155	1	269600001	269650000	0.435138
2	74425001	74475000	0.819161	2	165975001	166025000	0.435932
17	30200001	30250000	0.824552	26	43925001	43975000	0.436321
3	218875001	218925000	0.825115	5	71850001	71900000	0.43808
7	84350001	84400000	0.825885	2	64650001	64700000	0.441127
3	17175001	17225000	0.829356	4	5475001	5525000	0.443985
5	107975001	108025000	0.833058	1	257675001	257725000	0.444047
14	14825001	14875000	0.833205	3	39600001	39650000	0.448785
10	86000001	86050000	0.833235	11	55075001	55125000	0.451941
14	47350001	47400000	0.834182	2	35400001	35450000	0.453326
4	19250001	19300000	0.834581	6	23075001	23125000	0.453896
3	211475001	211525000	0.83504	8	56450001	56500000	0.454949
1	167350001	167400000	0.838848	3	146600001	146650000	0.458527
1	248075001	248125000	0.8435	3	101675001	101725000	0.46001
20	11125001	11175000	0.844531	8	53700001	53750000	0.46069
5	83500001	83550000	0.846241	7	98700001	98750000	0.460876
4	42125001	42175000	0.846591	3	1725001	1775000	0.461051
2	171575001	171625000	0.847037	19	48100001	48150000	0.461289
22	21350001	21400000	0.84713	10	29650001	29700000	0.461453
22	27350001	27400000	0.847781	17	18600001	18650000	0.461471
11	39925001	39975000	0.8482	10	42500001	42550000	0.461487
1	57100001	57150000	0.849421	22	37875001	37925000	0.461578
19	24450001	24500000	0.850856	5	79625001	79675000	0.464741
14	51425001	51475000	0.85102	2	249000001	249050000	0.465133
1	9700001	9750000	0.851293	13	3025001	3075000	0.467261
8	24400001	24450000	0.852217	3	171625001	171675000	0.469282
18	26250001	26300000	0.852467	18	1475001	1525000	0.470147
1	168450001	168500000	0.853626	2	66950001	67000000	0.471193
7	91375001	91425000	0.854132	10	19300001	19350000	0.471769
12	21400001	21450000	0.855423	22	2725001	2775000	0.473099
9	49500001	49550000	0.858885	3	119875001	119925000	0.474095
10	81550001	81600000	0.859398	8	46650001	46700000	0.474344
10	42425001	42475000	0.861079	6	83100001	83150000	0.475392
5	6375001	6425000	0.86331	3	168775001	168825000	0.477506
22	26400001	26450000	0.863973	2	227050001	227100000	0.479695
8	83025001	83075000	0.863985	1	55000001	55050000	0.480085
12	79075001	79125000	0.864118	4	36600001	36650000	0.48054
3	163775001	163825000	0.864468	2	186525001	186575000	0.481361
14	24100001	24150000	0.86463	7	14550001	14600000	0.483215
1	219350001	219400000	0.864729	2	95375001	95425000	0.483922
12	44200001	44250000	0.865468	18	43375001	43425000	0.485394
13	38275001	38325000	0.865574	4	15325001	15375000	0.48645
4	119450001	119500000	0.865608	19	22075001	22125000	0.486516
1	94575001	94625000	0.868106	7	52075001	52125000	0.489877
2	220375001	220425000	0.870008	2	225600001	225650000	0.490382
15	76375001	76425000	0.871186	13	42675001	42725000	0.490454
13	17400001	17450000	0.873873	5	13550001	13600000	0.491111
9	62775001	62825000	0.875776	13	7375001	7425000	0.494503
5	82675001	82725000	0.878081	7	45500001	45550000	0.495613
10	48525001	48575000	0.878342	2	204675001	204725000	0.4962
5	8200001	8250000	0.879634	3	106350001	106400000	0.496397
26	9875001	9925000	0.882	2	63800001	63850000	0.496595
16	34175001	34225000	0.882233	25	20975001	21025000	0.49706
2	199750001	199800000	0.884245	14	42775001	42825000	0.498552
11	40350001	40400000	0.884275	5	96425001	96475000	0.502445
18	44375001	44425000	0.884336	7	56225001	56275000	0.503889
13	63975001	64025000	0.884465	17	37550001	37600000	0.506044
2	147125001	147175000	0.88509	5	27050001	27100000	0.506294
2	160575001	160625000	0.886371	8	60250001	60300000	0.507498
9	26400001	26450000	0.886784	5	23575001	23625000	0.508142
2	74400001	74450000	0.889537	21	40325001	40375000	0.508935
1	87625001	87675000	0.891499	3	164700001	164750000	0.510862
6	70375001	70425000	0.892982	2	195750001	195800000	0.51099
23	4675001	4725000	0.899752	10	42675001	42725000	0.511281
15	75300001	75350000	0.90012	1	230825001	230875000	0.511923
4	115475001	115525000	0.90022	10	42550001	42600000	0.512671
1	111575001	111625000	0.900346	9	94800001	94850000	0.513134
8	52175001	52225000	0.900605	25	16875001	16925000	0.515621
24	25900001	25950000	0.901165	18	31600001	31650000	0.516501
10	23850001	23900000	0.901595	2	73150001	73200000	0.517934
6	116850001	116900000	0.904812	3	146575001	146625000	0.52015
3	201500001	201550000	0.905121	26	17475001	17525000	0.522021
9	26425001	26475000	0.905695	20	51125001	51175000	0.522692
26	21225001	21275000	0.906181	3	164425001	164475000	0.522818
1	248025001	248075000	0.907484	18	49450001	49500000	0.523068
9	63675001	63725000	0.908377	12	73650001	73700000	0.52354
2	35900001	35950000	0.909094	1	195275001	195325000	0.523947
23	48400001	48450000	0.909337	25	20525001	20575000	0.524236
4	88600001	88650000	0.909631	5	89275001	89325000	0.525316
6	21875001	21925000	0.909852	1	230875001	230925000	0.525998
8	68525001	68575000	0.910362	18	40875001	40925000	0.527453
4	77350001	77400000	0.910873	8	69825001	69875000	0.528078
3	185725001	185775000	0.911819	2	82800001	82850000	0.528384
22	30475001	30525000	0.913179	17	51300001	51350000	0.530364
2	232925001	232975000	0.91429	22	25450001	25500000	0.531087
26	42375001	42425000	0.915286	2	39450001	39500000	0.53229
5	83550001	83600000	0.916161	9	85825001	85875000	0.533611
11	46650001	46700000	0.916451	3	101750001	101800000	0.533692
14	47325001	47375000	0.918257	6	110600001	110650000	0.533919
15	54600001	54650000	0.919106	1	156200001	156250000	0.534092
2	186350001	186400000	0.920153	1	120700001	120750000	0.535225
4	85625001	85675000	0.920928	2	121100001	121150000	0.537468
9	73800001	73850000	0.926615	4	95500001	95550000	0.537949
5	82700001	82750000	0.927357	6	81875001	81925000	0.538516
21	12500001	12550000	0.927755	24	21950001	22000000	0.538631
2	69525001	69575000	0.928245	1	120675001	120725000	0.539068
1	80775001	80825000	0.928318	18	775001	825000	0.539857
15	40400001	40450000	0.928652	10	36125001	36175000	0.540873
11	49900001	49950000	0.930052	5	30625001	30675000	0.542177
11	40375001	40425000	0.933078	15	3000001	3050000	0.542833
1	44975001	45025000	0.935247	1	2950001	3000000	0.543134
1	239075001	239125000	0.935307	5	57325001	57375000	0.543257
3	173225001	173275000	0.935491	17	37500001	37550000	0.543607
20	40100001	40150000	0.937348	16	65900001	65950000	0.543832
11	50325001	50375000	0.937873	15	37700001	37750000	0.547739
13	5775001	5825000	0.938317	4	55600001	55650000	0.547821
8	83050001	83100000	0.938923	7	100550001	100600000	0.548614
5	82725001	82775000	0.939044	1	19750001	19800000	0.548831
1	43700001	43750000	0.939815	7	93975001	94025000	0.549942
2	190725001	190775000	0.941577	11	37325001	37375000	0.550998
16	5350001	5400000	0.942156	2	223000001	223050000	0.55533
1	247125001	247175000	0.942282	2	248975001	249025000	0.555469
3	102000001	102050000	0.942382	12	17800001	17850000	0.555855
8	63775001	63825000	0.943354	10	42150001	42200000	0.557255
6	32325001	32375000	0.943797	4	61925001	61975000	0.559528
2	137575001	137625000	0.945358	21	34600001	34650000	0.560667
11	37775001	37825000	0.94562	24	27425001	27475000	0.561299
1	135325001	135375000	0.948728	3	97400001	97450000	0.561914
8	35325001	35375000	0.94887	26	1875001	1925000	0.563278
22	23600001	23650000	0.949113	3	97425001	97475000	0.564137
15	68475001	68525000	0.949159	9	92050001	92100000	0.56599
1	59450001	59500000	0.949782	3	1675001	1725000	0.566849
1	120500001	120550000	0.949929	16	32950001	33000000	0.568831
12	71275001	71325000	0.95188	16	44975001	45025000	0.569679
26	700001	750000	0.953226	1	80700001	80750000	0.571526
22	15225001	15275000	0.953962	11	10450001	10500000	0.573143
5	105825001	105875000	0.954439	2	147450001	147500000	0.573781
10	79650001	79700000	0.956826	3	36750001	36800000	0.575048
2	37550001	37600000	0.959757	15	35600001	35650000	0.575126
3	160825001	160875000	0.96235	7	81825001	81875000	0.5761
2	147925001	147975000	0.965064	3	187650001	187700000	0.576311
2	186600001	186650000	0.965861	12	64875001	64925000	0.576464
12	37250001	37300000	0.967027	14	1875001	1925000	0.581451
10	66450001	66500000	0.967177	2	70775001	70825000	0.581504
2	131300001	131350000	0.967921	2	238175001	238225000	0.582682
1	252900001	252950000	0.969954	23	28750001	28800000	0.583266
1	235675001	235725000	0.970524	24	35300001	35350000	0.583995
7	84750001	84800000	0.970526	15	5225001	5275000	0.58411
19	54500001	54550000	0.97215	11	52650001	52700000	0.586165
2	187375001	187425000	0.972366	3	61400001	61450000	0.587124
8	2150001	2200000	0.972517	10	42525001	42575000	0.588127
14	7575001	7625000	0.972605	3	101650001	101700000	0.590905
1	214925001	214975000	0.972727	8	69875001	69925000	0.592625
13	43275001	43325000	0.972948	19	48075001	48125000	0.593598
1	215400001	215450000	0.973179	2	59900001	59950000	0.596532
18	26225001	26275000	0.974016	8	57325001	57375000	0.596715
5	19000001	19050000	0.974046	8	46725001	46775000	0.598524
7	78425001	78475000	0.975218	10	13400001	13450000	0.600279
3	15800001	15850000	0.976146	1	136125001	136175000	0.60179
7	65050001	65100000	0.976627	7	13675001	13725000	0.603399
2	32375001	32425000	0.977128	12	71050001	71100000	0.605346
10	84300001	84350000	0.977517	13	78875001	78925000	0.606048
4	37075001	37125000	0.979312	18	6825001	6875000	0.609386
15	54650001	54700000	0.981534	12	68825001	68875000	0.60947
1	248325001	248375000	0.981949	9	15500001	15550000	0.612346
16	14850001	14900000	0.982682	7	13725001	13775000	0.612458
11	51125001	51175000	0.983063	1	84150001	84200000	0.612628
3	95825001	95875000	0.987311	21	34625001	34675000	0.612656
10	45475001	45525000	0.98772	10	27150001	27200000	0.612758
13	27275001	27325000	0.98824	3	21500001	21550000	0.612952
4	109850001	109900000	0.988363	2	60600001	60650000	0.613545
3	211525001	211575000	0.989667	6	57425001	57475000	0.614147
10	75700001	75750000	0.992183	13	48525001	48575000	0.616957
17	44650001	44700000	0.992211	9	70150001	70200000	0.617112
13	46800001	46850000	0.993682	19	48150001	48200000	0.619439
15	42700001	42750000	0.994589	10	42250001	42300000	0.620119
2	79800001	79850000	0.995653	6	59500001	59550000	0.620374
2	37575001	37625000	0.995753	1	3225001	3275000	0.620708
7	43575001	43625000	0.995907	6	118425001	118475000	0.623316
3	191250001	191300000	0.996404	12	60500001	60550000	0.62445
25	24575001	24625000	0.999142	2	116175001	116225000	0.624555
17	12575001	12625000	1.00061	6	59475001	59525000	0.62551
8	24350001	24400000	1.00283	16	42625001	42675000	0.625645
23	5200001	5250000	1.0032	7	56200001	56250000	0.626239
15	76350001	76400000	1.00388	5	64900001	64950000	0.626749
14	2125001	2175000	1.00543	8	21200001	21250000	0.627246
16	46875001	46925000	1.00763	8	76325001	76375000	0.627563
22	40400001	40450000	1.00809	5	79600001	79650000	0.628341
10	82525001	82575000	1.00959	3	33250001	33300000	0.628852
4	91775001	91825000	1.01067	2	35450001	35500000	0.629479
3	58300001	58350000	1.01086	26	8700001	8750000	0.630139
13	33125001	33175000	1.01139	4	106175001	106225000	0.631177
14	23450001	23500000	1.01186	14	33100001	33150000	0.631305
5	82750001	82800000	1.01192	4	17025001	17075000	0.632428
1	19250001	19300000	1.01474	1	203625001	203675000	0.632513
21	25350001	25400000	1.01532	6	86975001	87025000	0.632869
20	11900001	11950000	1.01693	4	95625001	95675000	0.636581
13	51800001	51850000	1.01719	21	40300001	40350000	0.637065
24	18750001	18800000	1.01742	13	27625001	27675000	0.638046
2	224900001	224950000	1.01959	9	94775001	94825000	0.638641
16	48775001	48825000	1.01989	4	6650001	6700000	0.638917
2	150350001	150400000	1.02	1	276550001	276600000	0.642001
7	94400001	94450000	1.02021	2	16100001	16150000	0.64267
1	50925001	50975000	1.02203	23	26150001	26200000	0.643713
16	22125001	22175000	1.02302	1	277400001	277450000	0.64394
4	22425001	22475000	1.0261	10	84550001	84600000	0.646133
2	20300001	20350000	1.02663	8	79775001	79825000	0.647161
17	20850001	20900000	1.02665	3	203275001	203325000	0.647341
9	25725001	25775000	1.02783	5	78975001	79025000	0.649746
9	6625001	6675000	1.02887	1	188325001	188375000	0.650053
10	66475001	66525000	1.03069	2	21825001	21875000	0.651196
13	38975001	39025000	1.03407	1	14350001	14400000	0.652189
5	9350001	9400000	1.03514	9	92075001	92125000	0.652868
19	40375001	40425000	1.03607	6	50075001	50125000	0.653863
8	8550001	8600000	1.03886	23	7150001	7200000	0.654568
3	58450001	58500000	1.03957	1	256450001	256500000	0.654685
4	89675001	89725000	1.04256	3	24300001	24350000	0.655892
10	65950001	66000000	1.04263	18	43350001	43400000	0.656576
10	32575001	32625000	1.04287	2	40275001	40325000	0.656841
16	71875001	71925000	1.04523	6	51725001	51775000	0.657028
5	107900001	107950000	1.04563	2	116350001	116400000	0.658005
8	42575001	42625000	1.04733	4	73700001	73750000	0.658729
2	144150001	144200000	1.04756	16	43900001	43950000	0.659496
17	52550001	52600000	1.04826	3	78775001	78825000	0.660002
8	51975001	52025000	1.04849	26	8750001	8800000	0.661131
5	88200001	88250000	1.04977	16	17300001	17350000	0.662158
2	246000001	246050000	1.05078	25	24450001	24500000	0.662601
19	9600001	9650000	1.05144	3	45500001	45550000	0.662741
8	18250001	18300000	1.05148	2	108000001	108050000	0.662769
3	44225001	44275000	1.05245	3	49100001	49150000	0.663095
23	5325001	5375000	1.05259	3	106300001	106350000	0.663517
1	87600001	87650000	1.05368	5	78925001	78975000	0.663702
1	263825001	263875000	1.05385	3	61250001	61300000	0.664483
2	223250001	223300000	1.05393	7	14225001	14275000	0.665526
11	34875001	34925000	1.05398	22	25575001	25625000	0.665566
1	59525001	59575000	1.05403	24	39625001	39675000	0.666111
7	84450001	84500000	1.0566	6	43125001	43175000	0.666691
2	199875001	199925000	1.05783	16	46800001	46850000	0.666905
13	60975001	61025000	1.05803	22	51200001	51250000	0.66736
3	212450001	212500000	1.05962	26	19950001	20000000	0.668373
20	13825001	13875000	1.05966	1	247875001	247925000	0.672077
1	109200001	109250000	1.05982	17	57950001	58000000	0.673736
1	44725001	44775000	1.06017	18	1400001	1450000	0.673778
8	46925001	46975000	1.06108	2	223050001	223100000	0.676343
7	50775001	50825000	1.06116	25	41025001	41075000	0.676423
2	243000001	243050000	1.06201	4	90625001	90675000	0.679149
17	24675001	24725000	1.06277	3	106375001	106425000	0.679984
12	27500001	27550000	1.06315	2	25900001	25950000	0.680624
2	163575001	163625000	1.06414	8	20825001	20875000	0.681086
4	101175001	101225000	1.06429	24	31550001	31600000	0.68127
19	45950001	46000000	1.06483	3	168800001	168850000	0.682085
23	52450001	52500000	1.06602	3	143025001	143075000	0.683565
14	46850001	46900000	1.06628	7	37100001	37150000	0.684345
23	19400001	19450000	1.06669	15	4200001	4250000	0.684881
7	47675001	47725000	1.06679	11	10825001	10875000	0.687048
19	34150001	34200000	1.06749	1	125675001	125725000	0.687169
26	18475001	18525000	1.06774	3	171650001	171700000	0.687703
19	5525001	5575000	1.06902	3	2900001	2950000	0.688295
9	89150001	89200000	1.06951	26	19800001	19850000	0.688611
4	96125001	96175000	1.07016	13	33175001	33225000	0.688901
3	186750001	186800000	1.07193	12	14975001	15025000	0.68903
11	50525001	50575000	1.07384	18	54575001	54625000	0.690864
10	31775001	31825000	1.07393	1	14375001	14425000	0.691325
19	1250001	1300000	1.07485	3	106275001	106325000	0.691496
13	52075001	52125000	1.07553	7	63525001	63575000	0.691584
2	128950001	129000000	1.07638	2	126275001	126325000	0.692142
10	83575001	83625000	1.07671	2	39425001	39475000	0.692848
4	119225001	119275000	1.07957	3	203100001	203150000	0.694561
19	33850001	33900000	1.08095	2	118125001	118175000	0.695584
18	54100001	54150000	1.08186	1	78625001	78675000	0.69788
24	18775001	18825000	1.0828	8	47025001	47075000	0.698194
9	67400001	67450000	1.08305	1	203600001	203650000	0.698812
23	7750001	7800000	1.08383	26	43900001	43950000	0.700542
2	74450001	74500000	1.08457	3	146500001	146550000	0.700726
16	5825001	5875000	1.08479	8	70000001	70050000	0.701025
18	26350001	26400000	1.08588	4	113625001	113675000	0.702001
2	164175001	164225000	1.08675	10	40350001	40400000	0.702472
23	7675001	7725000	1.08904	18	1500001	1550000	0.704214
12	21375001	21425000	1.09056	15	29375001	29425000	0.704669
10	84150001	84200000	1.09207	2	70875001	70925000	0.704765
3	210325001	210375000	1.09664	4	95600001	95650000	0.706353
7	56925001	56975000	1.10001	22	5725001	5775000	0.706538
1	81100001	81150000	1.10157	4	29625001	29675000	0.710559
7	80050001	80100000	1.10165	6	118400001	118450000	0.711391
8	50750001	50800000	1.10172	2	222950001	223000000	0.712333
3	6900001	6950000	1.10204	3	17625001	17675000	0.713097
1	226325001	226375000	1.10242	22	625001	675000	0.713339
2	151900001	151950000	1.10268	17	38150001	38200000	0.714321
4	92400001	92450000	1.10439	8	8600001	8650000	0.715
2	139950001	140000000	1.10512	23	38150001	38200000	0.71502
2	119075001	119125000	1.10582	26	14525001	14575000	0.715225
2	186300001	186350000	1.10762	11	16675001	16725000	0.71532
2	232325001	232375000	1.1087	7	35375001	35425000	0.715472
10	25850001	25900000	1.10873	17	6625001	6675000	0.715528
26	17275001	17325000	1.10926	2	16050001	16100000	0.715769
2	232875001	232925000	1.11029	1	257700001	257750000	0.716312
21	4925001	4975000	1.11104	26	4525001	4575000	0.716773
10	30550001	30600000	1.11225	2	118175001	118225000	0.717079
1	49475001	49525000	1.11336	11	45825001	45875000	0.718875
26	9900001	9950000	1.11338	9	85800001	85850000	0.71994
1	57925001	57975000	1.11348	18	33325001	33375000	0.72028
10	32000001	32050000	1.11381	17	66325001	66375000	0.720486
3	115925001	115975000	1.11446	11	40150001	40200000	0.721049
8	2125001	2175000	1.11455	4	97825001	97875000	0.726486
3	9100001	9150000	1.11575	1	83200001	83250000	0.727407
4	80725001	80775000	1.1161	4	95675001	95725000	0.727919
17	34900001	34950000	1.11687	11	14450001	14500000	0.728201
1	50950001	51000000	1.12054	23	7200001	7250000	0.728688
1	114300001	114350000	1.12071	16	10100001	10150000	0.731758
5	22000001	22050000	1.12126	4	94050001	94100000	0.734391
17	12600001	12650000	1.12366	8	8625001	8675000	0.736949
6	43275001	43325000	1.12539	4	108250001	108300000	0.740516
7	94350001	94400000	1.12615	23	57675001	57725000	0.741374
16	34125001	34175000	1.12778	5	33825001	33875000	0.742425
2	186250001	186300000	1.12875	14	15275001	15325000	0.742791
9	83300001	83350000	1.1309	6	94625001	94675000	0.743236
4	65950001	66000000	1.1313	5	8175001	8225000	0.744797
25	18825001	18875000	1.13134	8	59650001	59700000	0.745021
2	59400001	59450000	1.13182	1	257150001	257200000	0.74639
21	14975001	15025000	1.13465	4	18225001	18275000	0.746687
2	38950001	39000000	1.13599	24	35200001	35250000	0.74734
20	1525001	1575000	1.13643	13	82625001	82675000	0.74807
7	84425001	84475000	1.13649	2	158950001	159000000	0.748275
22	51200001	51250000	1.13713	2	107800001	107850000	0.748315
8	24650001	24700000	1.13758	13	56300001	56350000	0.748346
11	53975001	54025000	1.13875	13	27150001	27200000	0.749007
4	67725001	67775000	1.14157	2	65400001	65450000	0.750787
13	20275001	20325000	1.14181	7	17825001	17875000	0.751039
8	63900001	63950000	1.14299	8	56950001	57000000	0.751176
19	28125001	28175000	1.14414	1	24475001	24525000	0.753254
26	36450001	36500000	1.14602	10	40975001	41025000	0.753947
22	51300001	51350000	1.14699	7	13625001	13675000	0.754854
6	108950001	109000000	1.147	4	97875001	97925000	0.754873
1	167950001	168000000	1.14788	7	101250001	101300000	0.75555
2	12675001	12725000	1.1488	7	91025001	91075000	0.756642
4	45375001	45425000	1.1494	2	225425001	225475000	0.758202
10	21950001	22000000	1.15189	4	66525001	66575000	0.7611
24	15875001	15925000	1.15208	8	49325001	49375000	0.761379
25	9850001	9900000	1.15223	4	84625001	84675000	0.762086
9	89175001	89225000	1.15326	1	243525001	243575000	0.763344
3	88025001	88075000	1.15386	20	8225001	8275000	0.76798
2	129025001	129075000	1.15462	4	75700001	75750000	0.770016
23	52550001	52600000	1.15467	4	113600001	113650000	0.771
3	16325001	16375000	1.15499	25	24425001	24475000	0.772136
13	37575001	37625000	1.155	14	15300001	15350000	0.773883
11	48775001	48825000	1.1552	12	71575001	71625000	0.774565
10	33650001	33700000	1.15599	19	47875001	47925000	0.77458
15	57875001	57925000	1.15632	1	24375001	24425000	0.77517
2	50475001	50525000	1.15653	5	20650001	20700000	0.775245
4	85525001	85575000	1.15743	25	20850001	20900000	0.775406
5	107875001	107925000	1.15807	6	37125001	37175000	0.776097
2	236325001	236375000	1.1583	12	64900001	64950000	0.778468
2	74300001	74350000	1.15863	11	37300001	37350000	0.77875
10	53525001	53575000	1.15864	7	63475001	63525000	0.778774
3	136400001	136450000	1.15915	22	11975001	12025000	0.779684
23	17550001	17600000	1.16163	10	42225001	42275000	0.779996
11	53925001	53975000	1.16296	16	47850001	47900000	0.780235
9	35025001	35075000	1.16312	15	11175001	11225000	0.780561
3	202900001	202950000	1.16629	17	56600001	56650000	0.780595
4	80175001	80225000	1.16701	23	46275001	46325000	0.781891
2	171550001	171600000	1.16813	9	15475001	15525000	0.783271
7	85175001	85225000	1.16861	1	225525001	225575000	0.78355
11	53450001	53500000	1.16866	17	56625001	56675000	0.789329
3	69350001	69400000	1.1695	7	68575001	68625000	0.79013
13	27850001	27900000	1.16957	10	66375001	66425000	0.791314
22	37025001	37075000	1.17023	26	1900001	1950000	0.791658
4	79925001	79975000	1.17228	12	29425001	29475000	0.793418
24	25050001	25100000	1.17287	3	160925001	160975000	0.794996
1	63750001	63800000	1.17384	2	107750001	107800000	0.795594
1	161100001	161150000	1.17607	3	36800001	36850000	0.795656
9	49525001	49575000	1.17662	4	98900001	98950000	0.796653
3	170750001	170800000	1.17812	2	33850001	33900000	0.79674
2	7125001	7175000	1.17827	17	32600001	32650000	0.797743
14	30250001	30300000	1.18137	2	20675001	20725000	0.797885
3	209925001	209975000	1.18173	9	59800001	59850000	0.798939
2	232900001	232950000	1.18203	5	107550001	107600000	0.80007
16	16200001	16250000	1.18206	22	5775001	5825000	0.800497
13	75325001	75375000	1.18276	3	106325001	106375000	0.800582
19	50600001	50650000	1.18362	12	68725001	68775000	0.801906
4	94625001	94675000	1.18439	2	58625001	58675000	0.802087
4	42150001	42200000	1.18523	8	19575001	19625000	0.802673
18	54150001	54200000	1.1858	1	203650001	203700000	0.804495
4	30275001	30325000	1.18651	20	2950001	3000000	0.807774
10	58900001	58950000	1.18737	10	40475001	40525000	0.807895
3	176275001	176325000	1.1887	2	69325001	69375000	0.808654
11	50875001	50925000	1.18883	5	64875001	64925000	0.810937
5	107850001	107900000	1.18892	10	1625001	1675000	0.811543
21	15100001	15150000	1.19059	16	3975001	4025000	0.813548
1	272575001	272625000	1.19139	8	57275001	57325000	0.814373
16	14875001	14925000	1.19152	7	14475001	14525000	0.814538
4	42100001	42150000	1.19292	3	222800001	222850000	0.815155
11	40450001	40500000	1.19455	23	25600001	25650000	0.815971
11	51375001	51425000	1.19541	13	78925001	78975000	0.816578
10	42400001	42450000	1.19643	19	32275001	32325000	0.817171
6	20200001	20250000	1.19757	6	30825001	30875000	0.81806
17	44800001	44850000	1.19853	2	6250001	6300000	0.821046
9	89125001	89175000	1.19882	10	75875001	75925000	0.82198
11	31925001	31975000	1.19911	10	27075001	27125000	0.826899
13	42650001	42700000	1.19916	22	1125001	1175000	0.827597
5	19100001	19150000	1.1995	26	33500001	33550000	0.828325
1	168200001	168250000	1.20054	7	92025001	92075000	0.828399
16	25575001	25625000	1.20083	1	83225001	83275000	0.828748
6	39950001	40000000	1.20215	17	31725001	31775000	0.83105
8	78775001	78825000	1.20327	20	6600001	6650000	0.832663
10	25825001	25875000	1.20409	3	112675001	112725000	0.835915
6	20125001	20175000	1.2055	12	50075001	50125000	0.837142
4	120550001	120600000	1.20576	13	27350001	27400000	0.837343
2	164075001	164125000	1.20613	4	88350001	88400000	0.837988
16	46850001	46900000	1.20665	12	20200001	20250000	0.838073
7	56175001	56225000	1.20758	18	575001	625000	0.838824
6	45700001	45750000	1.20783	23	46750001	46800000	0.840223
1	168150001	168200000	1.20915	16	33425001	33475000	0.840414
2	79400001	79450000	1.20985	2	230975001	231025000	0.840599
2	186275001	186325000	1.21039	9	59725001	59775000	0.843974
3	173125001	173175000	1.21042	9	74325001	74375000	0.845643
4	81825001	81875000	1.21121	2	175050001	175100000	0.845853
3	185775001	185825000	1.21183	18	500001	550000	0.846731
3	70900001	70950000	1.21242	3	62500001	62550000	0.846761
1	49375001	49425000	1.21402	13	5150001	5200000	0.847395
10	81525001	81575000	1.21468	6	69475001	69525000	0.849844
2	227300001	227350000	1.21509	2	114750001	114800000	0.849997
24	24675001	24725000	1.21539	2	99750001	99800000	0.850124
24	13125001	13175000	1.21549	16	44900001	44950000	0.850891
12	71300001	71350000	1.21784	2	248950001	249000000	0.851963
1	49500001	49550000	1.21838	10	26575001	26625000	0.853703
12	2475001	2525000	1.2184	11	54575001	54625000	0.855524
19	43475001	43525000	1.21864	4	97700001	97750000	0.855556
14	27825001	27875000	1.21919	13	82600001	82650000	0.856628
10	23825001	23875000	1.22013	1	129375001	129425000	0.856697
9	49575001	49625000	1.22029	3	119850001	119900000	0.857545
20	25500001	25550000	1.22093	10	61650001	61700000	0.857728
5	100050001	100100000	1.22154	10	3025001	3075000	0.859676
19	34100001	34150000	1.22301	10	12475001	12525000	0.861229
12	79125001	79175000	1.22301	1	24425001	24475000	0.861655
3	13725001	13775000	1.22335	22	25425001	25475000	0.86196
7	91050001	91100000	1.22401	10	42700001	42750000	0.861992
16	47725001	47775000	1.22456	6	28700001	28750000	0.862653
20	15675001	15725000	1.22537	2	52050001	52100000	0.862883
1	80825001	80875000	1.22566	15	9325001	9375000	0.864039
5	78200001	78250000	1.2273	26	14700001	14750000	0.864293
23	53175001	53225000	1.22773	6	37100001	37150000	0.864723
7	61150001	61200000	1.22838	8	59675001	59725000	0.864869
8	36025001	36075000	1.22943	25	20500001	20550000	0.865999
26	24700001	24750000	1.22973	26	8625001	8675000	0.866147
16	27125001	27175000	1.23045	19	29125001	29175000	0.86649
6	110700001	110750000	1.23096	12	73600001	73650000	0.86678
22	37600001	37650000	1.23195	22	11700001	11750000	0.867826
2	60375001	60425000	1.23353	6	66150001	66200000	0.868511
13	67000001	67050000	1.2345	9	45425001	45475000	0.870498
2	17550001	17600000	1.23502	17	28725001	28775000	0.87158
10	73725001	73775000	1.23581	1	91275001	91325000	0.873282
3	212150001	212200000	1.23665	15	3700001	3750000	0.873412
16	34150001	34200000	1.2368	12	14925001	14975000	0.874687
1	162975001	163025000	1.23992	12	32325001	32375000	0.876071
5	102425001	102475000	1.24216	23	15825001	15875000	0.876726
2	150000001	150050000	1.24275	23	49275001	49325000	0.877546
18	53750001	53800000	1.24312	16	47875001	47925000	0.878498
20	2100001	2150000	1.24352	9	94725001	94775000	0.878621
23	52700001	52750000	1.24468	1	261725001	261775000	0.879872
24	15950001	16000000	1.24481	26	1700001	1750000	0.880703
11	37800001	37850000	1.24538	21	40525001	40575000	0.881204
19	35550001	35600000	1.24603	13	56325001	56375000	0.882413
14	29625001	29675000	1.24681	3	187675001	187725000	0.882471
9	34975001	35025000	1.24755	1	116725001	116775000	0.883122
19	5375001	5425000	1.24822	24	42400001	42450000	0.883799
15	51175001	51225000	1.2483	22	1175001	1225000	0.884859
8	72375001	72425000	1.24843	26	14875001	14925000	0.885411
13	82525001	82575000	1.24902	2	204625001	204675000	0.886447
19	26850001	26900000	1.24953	4	84650001	84700000	0.886998
22	26850001	26900000	1.24954	1	188200001	188250000	0.888623
7	63850001	63900000	1.25247	10	28125001	28175000	0.889319
9	89250001	89300000	1.25286	5	60275001	60325000	0.889467
2	12650001	12700000	1.25302	8	79800001	79850000	0.895253
6	103200001	103250000	1.25346	2	170950001	171000000	0.895465
2	50425001	50475000	1.25602	3	194375001	194425000	0.89598
2	139625001	139675000	1.25605	7	12600001	12650000	0.898791
15	35450001	35500000	1.25626	10	60825001	60875000	0.898813
23	6375001	6425000	1.25775	3	194250001	194300000	0.899863
5	82650001	82700000	1.2584	19	1725001	1775000	0.900755
10	37800001	37850000	1.25855	21	41475001	41525000	0.900989
4	107650001	107700000	1.25909	1	255800001	255850000	0.901019
3	174725001	174775000	1.25963	24	12950001	13000000	0.902087
3	205850001	205900000	1.26069	3	179925001	179975000	0.903649
16	57725001	57775000	1.26074	16	70300001	70350000	0.903823
19	59275001	59325000	1.26086	3	196625001	196675000	0.903861
16	5875001	5925000	1.26219	21	24600001	24650000	0.904538
10	200001	250000	1.26298	3	112750001	112800000	0.90506
5	6325001	6375000	1.26342	15	75225001	75275000	0.905118
10	250001	300000	1.26613	1	230700001	230750000	0.905421
10	85450001	85500000	1.26682	7	91050001	91100000	0.906649
13	64200001	64250000	1.26735	13	33150001	33200000	0.907265
18	51150001	51200000	1.26936	1	33700001	33750000	0.908783
2	144100001	144150000	1.27	1	257875001	257925000	0.910249
2	108425001	108475000	1.27045	10	40450001	40500000	0.910528
8	78450001	78500000	1.27051	15	2975001	3025000	0.912817
5	13125001	13175000	1.27121	17	54200001	54250000	0.91304
8	6975001	7025000	1.27173	26	2800001	2850000	0.914023
7	92950001	93000000	1.27268	18	9900001	9950000	0.914109
4	80025001	80075000	1.27269	10	42725001	42775000	0.914562
5	107775001	107825000	1.27296	1	186325001	186375000	0.916829
2	128875001	128925000	1.27301	11	52600001	52650000	0.917831
18	41025001	41075000	1.27377	5	94775001	94825000	0.917972
3	173375001	173425000	1.27381	19	51575001	51625000	0.918422
17	35050001	35100000	1.27524	19	21550001	21600000	0.918631
18	53850001	53900000	1.27562	23	26175001	26225000	0.919099
10	84325001	84375000	1.27632	2	78400001	78450000	0.920409
16	26600001	26650000	1.27689	2	227025001	227075000	0.920425
7	92800001	92850000	1.27783	15	29225001	29275000	0.920673
19	59775001	59825000	1.27896	10	42175001	42225000	0.920787
18	44400001	44450000	1.27901	2	74175001	74225000	0.921947
12	79275001	79325000	1.2797	1	152575001	152625000	0.922112
2	58525001	58575000	1.28169	2	189225001	189275000	0.922309
5	103075001	103125000	1.28198	6	30375001	30425000	0.922693
4	87275001	87325000	1.28206	22	42475001	42525000	0.924907
5	37175001	37225000	1.28416	2	88650001	88700000	0.925267
11	51250001	51300000	1.28534	9	70175001	70225000	0.925395
16	45075001	45125000	1.28656	12	57525001	57575000	0.927026
16	27100001	27150000	1.28714	6	23100001	23150000	0.927362
4	114175001	114225000	1.28767	1	80625001	80675000	0.927368
12	37225001	37275000	1.28768	12	60475001	60525000	0.928479
3	210300001	210350000	1.28831	6	71725001	71775000	0.928697
17	36150001	36200000	1.28864	24	35400001	35450000	0.929034
16	57225001	57275000	1.289	7	14325001	14375000	0.930082
1	162950001	163000000	1.28919	5	20825001	20875000	0.932401
16	26000001	26050000	1.29011	8	33400001	33450000	0.93246
22	8375001	8425000	1.2902	2	176125001	176175000	0.933391
6	23950001	24000000	1.2905	2	99075001	99125000	0.933429
22	20000001	20050000	1.29085	10	26600001	26650000	0.933992
2	125001	175000	1.29197	6	69500001	69550000	0.934237
10	32025001	32075000	1.29296	16	71525001	71575000	0.934686
7	84400001	84450000	1.29489	1	255350001	255400000	0.935308
12	74775001	74825000	1.29522	3	97450001	97500000	0.935688
2	105450001	105500000	1.29594	8	56925001	56975000	0.936298
19	5550001	5600000	1.29596	1	254750001	254800000	0.936505
9	41550001	41600000	1.29602	15	29525001	29575000	0.936646
2	245550001	245600000	1.29669	8	42850001	42900000	0.938125
4	89400001	89450000	1.29767	2	64125001	64175000	0.938378
23	39950001	40000000	1.29848	11	54050001	54100000	0.938974
26	18450001	18500000	1.30106	5	57275001	57325000	0.939587
7	73350001	73400000	1.30152	12	54750001	54800000	0.941818
14	30100001	30150000	1.30269	3	217175001	217225000	0.943154
23	7650001	7700000	1.30373	16	70275001	70325000	0.943506
15	81125001	81175000	1.30666	1	237025001	237075000	0.944564
19	43350001	43400000	1.30708	1	258225001	258275000	0.945428
19	21725001	21775000	1.30711	16	42650001	42700000	0.946657
9	63700001	63750000	1.30761	7	65700001	65750000	0.946664
19	30650001	30700000	1.30881	1	255650001	255700000	0.946956
3	174200001	174250000	1.3091	24	21800001	21850000	0.94878
19	40200001	40250000	1.30961	5	107450001	107500000	0.949225
25	37150001	37200000	1.30992	22	5875001	5925000	0.950508
7	3575001	3625000	1.31012	22	16850001	16900000	0.951385
10	36400001	36450000	1.31137	2	214075001	214125000	0.951503
24	15975001	16025000	1.31218	19	51625001	51675000	0.951511
14	9325001	9375000	1.31225	5	79000001	79050000	0.95232
24	18725001	18775000	1.3126	2	70850001	70900000	0.953666
19	59900001	59950000	1.31324	1	161225001	161275000	0.954457
11	58125001	58175000	1.31341	5	59125001	59175000	0.954588
6	113700001	113750000	1.31343	25	27000001	27050000	0.955003
7	81025001	81075000	1.31344	10	42450001	42500000	0.9553
10	58850001	58900000	1.31424	4	99025001	99075000	0.955609
3	199425001	199475000	1.31549	6	34725001	34775000	0.958271
13	27300001	27350000	1.3155	3	15250001	15300000	0.960105
25	25225001	25275000	1.31569	12	20250001	20300000	0.960374
11	62225001	62275000	1.316	10	23050001	23100000	0.960966
7	46800001	46850000	1.3167	2	214000001	214050000	0.961898
15	40325001	40375000	1.31701	3	99575001	99625000	0.963433
1	117600001	117650000	1.31703	2	167050001	167100000	0.963602
12	59450001	59500000	1.31727	10	55575001	55625000	0.963965
17	61375001	61425000	1.31833	16	55250001	55300000	0.96412
7	61550001	61600000	1.3192	2	160425001	160475000	0.964224
1	247575001	247625000	1.31976	1	121350001	121400000	0.964612
19	51975001	52025000	1.32014	3	90025001	90075000	0.965161
22	40375001	40425000	1.32094	4	61900001	61950000	0.965618
2	159775001	159825000	1.32246	12	15000001	15050000	0.969121
2	225325001	225375000	1.32439	7	100525001	100575000	0.969409
1	43300001	43350000	1.32447	6	69525001	69575000	0.970139
11	40175001	40225000	1.32489	2	91200001	91250000	0.972999
1	212600001	212650000	1.32583	1	219450001	219500000	0.974715
2	147850001	147900000	1.32661	20	36225001	36275000	0.975616
4	94150001	94200000	1.32682	3	11325001	11375000	0.977361
13	29875001	29925000	1.32768	7	92000001	92050000	0.977442
2	17525001	17575000	1.32776	22	51425001	51475000	0.978128
18	22200001	22250000	1.33057	16	33675001	33725000	0.978383
2	28750001	28800000	1.331	12	7700001	7750000	0.978748
5	89450001	89500000	1.33289	2	101650001	101700000	0.980049
6	16000001	16050000	1.33501	2	95250001	95300000	0.980422
1	109225001	109275000	1.33538	2	78350001	78400000	0.980699
26	34150001	34200000	1.33644	1	241600001	241650000	0.981034
3	190825001	190875000	1.33856	12	20225001	20275000	0.982213
2	50450001	50500000	1.33874	10	42100001	42150000	0.982946
5	4625001	4675000	1.33887	11	41325001	41375000	0.983262
7	46700001	46750000	1.3389	3	161925001	161975000	0.983854
7	43700001	43750000	1.34035	1	243250001	243300000	0.983986
8	42850001	42900000	1.34057	2	82225001	82275000	0.984209
4	95175001	95225000	1.34187	2	195900001	195950000	0.984216
9	35875001	35925000	1.34259	14	14550001	14600000	0.984264
2	85925001	85975000	1.34507	22	19000001	19050000	0.984506
6	103100001	103150000	1.34581	5	78950001	79000000	0.985411
11	48400001	48450000	1.34605	12	20175001	20225000	0.985848
22	39625001	39675000	1.34617	8	64125001	64175000	0.987472
16	37300001	37350000	1.34642	18	49400001	49450000	0.987902
2	196125001	196175000	1.34878	26	17400001	17450000	0.988442
9	35075001	35125000	1.34895	12	6775001	6825000	0.988459
10	44075001	44125000	1.3491	12	68750001	68800000	0.989411
4	65500001	65550000	1.34934	23	25675001	25725000	0.989737
4	83050001	83100000	1.34943	4	112000001	112050000	0.990007
18	53900001	53950000	1.35119	22	51450001	51500000	0.99015
2	35825001	35875000	1.35225	4	99700001	99750000	0.991144
20	32875001	32925000	1.35281	12	62175001	62225000	0.992317
14	30125001	30175000	1.35296	19	21000001	21050000	0.992593
3	181150001	181200000	1.35398	8	53575001	53625000	0.992665
2	180325001	180375000	1.35404	10	42750001	42800000	0.992833
3	216800001	216850000	1.35529	17	28675001	28725000	0.993145
13	74700001	74750000	1.35574	16	61700001	61750000	0.993474
12	79200001	79250000	1.35603	24	35225001	35275000	0.993607
23	33700001	33750000	1.35671	25	41050001	41100000	0.994134
3	174125001	174175000	1.35675	4	68425001	68475000	0.997147
10	85800001	85850000	1.35681	17	37600001	37650000	0.997975
2	100950001	101000000	1.35797	24	18350001	18400000	0.998351
1	47600001	47650000	1.35837	7	91200001	91250000	0.998822
16	42650001	42700000	1.35863	2	63850001	63900000	0.99958
17	44675001	44725000	1.35885	7	58950001	59000000	1.00012
16	16350001	16400000	1.35926	3	1650001	1700000	1.00012
2	169500001	169550000	1.36043	6	71700001	71750000	1.00034
12	37275001	37325000	1.36059	3	75925001	75975000	1.00042
1	46775001	46825000	1.36068	2	121650001	121700000	1.00193
4	70975001	71025000	1.36093	2	216950001	217000000	1.00224
4	6525001	6575000	1.36093	4	71375001	71425000	1.00335
19	33975001	34025000	1.36097	19	20200001	20250000	1.00346
1	43025001	43075000	1.36153	3	33225001	33275000	1.00479
16	15400001	15450000	1.36193	2	105975001	106025000	1.00554
8	62125001	62175000	1.36343	12	68775001	68825000	1.00609
11	52050001	52100000	1.36413	13	66425001	66475000	1.00619
5	108050001	108100000	1.36468	10	40425001	40475000	1.00693
3	94525001	94575000	1.36521	20	2900001	2950000	1.00739
12	66250001	66300000	1.36598	20	8250001	8300000	1.00749
9	35050001	35100000	1.36634	8	51250001	51300000	1.00762
2	146825001	146875000	1.36672	9	74300001	74350000	1.00831
10	66600001	66650000	1.36679	8	29425001	29475000	1.00948
1	209525001	209575000	1.36791	7	78600001	78650000	1.0104
3	203100001	203150000	1.36797	3	143050001	143100000	1.01046
1	91525001	91575000	1.36831	1	78600001	78650000	1.01151
2	35775001	35825000	1.36865	3	171750001	171800000	1.01312
12	3325001	3375000	1.36948	17	6400001	6450000	1.01376
8	24775001	24825000	1.37014	5	96450001	96500000	1.01392
20	11100001	11150000	1.37208	6	100100001	100150000	1.01441
21	41275001	41325000	1.37309	1	227700001	227750000	1.01503
3	17675001	17725000	1.37385	10	42125001	42175000	1.01684
13	42975001	43025000	1.37524	6	27050001	27100000	1.01691
7	73375001	73425000	1.37538	1	226000001	226050000	1.01718
3	6175001	6225000	1.37731	25	11150001	11200000	1.01819
12	3125001	3175000	1.37854	22	37825001	37875000	1.01894
26	36500001	36550000	1.37935	1	225550001	225600000	1.01982
3	185750001	185800000	1.38028	4	95525001	95575000	1.02014
9	35000001	35050000	1.38043	16	31975001	32025000	1.02075
16	20150001	20200000	1.38152	5	84175001	84225000	1.021
17	45350001	45400000	1.3818	14	30700001	30750000	1.02164
26	2725001	2775000	1.38186	16	52275001	52325000	1.02241
2	5925001	5975000	1.38197	3	61225001	61275000	1.02335
4	37125001	37175000	1.38304	13	22150001	22200000	1.02476
9	89200001	89250000	1.3835	12	57950001	58000000	1.02674
19	55050001	55100000	1.3838	1	155675001	155725000	1.02763
5	103000001	103050000	1.38399	16	65050001	65100000	1.02846
22	27875001	27925000	1.38479	8	21225001	21275000	1.02922
12	3300001	3350000	1.38492	3	18075001	18125000	1.03054
4	65900001	65950000	1.38504	3	155200001	155250000	1.03232
9	53025001	53075000	1.38542	2	99300001	99350000	1.03274
5	7775001	7825000	1.38645	14	47525001	47575000	1.03295
10	27175001	27225000	1.3866	9	76075001	76125000	1.0338
11	50225001	50275000	1.38675	1	91200001	91250000	1.0341
9	89275001	89325000	1.38677	3	90575001	90625000	1.03583
10	42325001	42375000	1.38689	6	77900001	77950000	1.03656
8	39025001	39075000	1.38727	1	120100001	120150000	1.03781
8	24425001	24475000	1.38972	4	91800001	91850000	1.03885
5	83375001	83425000	1.38981	13	24750001	24800000	1.03893
11	53100001	53150000	1.39009	3	203425001	203475000	1.03964
26	37450001	37500000	1.39046	18	27900001	27950000	1.04005
7	33225001	33275000	1.39053	13	82750001	82800000	1.0403
4	94200001	94250000	1.39069	1	173000001	173050000	1.04103
2	164125001	164175000	1.39076	8	20800001	20850000	1.0413
23	32700001	32750000	1.39286	4	62450001	62500000	1.0429
8	2175001	2225000	1.39327	5	39425001	39475000	1.04358
19	27875001	27925000	1.3942	1	243400001	243450000	1.04368
7	70500001	70550000	1.39461	7	100625001	100675000	1.04402
2	110925001	110975000	1.39649	4	3675001	3725000	1.04454
11	40500001	40550000	1.39668	1	241550001	241600000	1.04601
2	159875001	159925000	1.39761	1	19675001	19725000	1.04739
2	110025001	110075000	1.39878	3	203300001	203350000	1.04751
13	49075001	49125000	1.39894	1	242850001	242900000	1.04846
2	165225001	165275000	1.40107	2	138325001	138375000	1.04873
11	51325001	51375000	1.4021	7	52200001	52250000	1.04924
3	167025001	167075000	1.40275	8	73350001	73400000	1.04949
1	247100001	247150000	1.40305	11	49000001	49050000	1.04977
3	190850001	190900000	1.40353	2	78425001	78475000	1.05054
2	109925001	109975000	1.40392	23	26275001	26325000	1.05101
1	63025001	63075000	1.40531	3	203225001	203275000	1.0537
20	1475001	1525000	1.40669	7	64275001	64325000	1.05382
10	44050001	44100000	1.40709	1	33775001	33825000	1.05439
19	1900001	1950000	1.40768	17	53200001	53250000	1.05476
2	79450001	79500000	1.40782	2	161125001	161175000	1.055
11	53400001	53450000	1.40808	1	255600001	255650000	1.05536
8	47250001	47300000	1.40848	2	96500001	96550000	1.05544
7	84075001	84125000	1.41038	7	78425001	78475000	1.05589
2	143225001	143275000	1.41042	7	14450001	14500000	1.0569
16	43100001	43150000	1.41206	1	136100001	136150000	1.05756
23	32925001	32975000	1.41279	13	35925001	35975000	1.05812
20	43400001	43450000	1.41329	10	63150001	63200000	1.05818
11	35700001	35750000	1.41416	1	41325001	41375000	1.05863
3	174625001	174675000	1.41453	4	106200001	106250000	1.05873
7	99400001	99450000	1.41557	3	36725001	36775000	1.0592
14	37950001	38000000	1.41724	2	24875001	24925000	1.05929
10	65800001	65850000	1.41917	1	2750001	2800000	1.06042
12	59300001	59350000	1.41939	25	20625001	20675000	1.06088
7	98425001	98475000	1.41941	12	17050001	17100000	1.06097
14	31775001	31825000	1.42088	3	179900001	179950000	1.06104
7	90150001	90200000	1.42163	2	223325001	223375000	1.06234
3	208750001	208800000	1.42176	4	108275001	108325000	1.06242
7	61500001	61550000	1.42184	19	47450001	47500000	1.06243
15	61300001	61350000	1.42398	9	94750001	94800000	1.06253
10	24875001	24925000	1.42605	17	30975001	31025000	1.06273
14	37925001	37975000	1.42619	3	222625001	222675000	1.06407
4	81800001	81850000	1.42734	13	22225001	22275000	1.06506
8	24625001	24675000	1.42757	26	13975001	14025000	1.06587
2	165200001	165250000	1.4277	25	20950001	21000000	1.06704
11	41325001	41375000	1.42784	1	198225001	198275000	1.06834
21	24775001	24825000	1.4285	13	54750001	54800000	1.06894
1	55725001	55775000	1.42902	9	79925001	79975000	1.06896
4	73925001	73975000	1.42924	14	19325001	19375000	1.07113
12	79325001	79375000	1.43069	4	9600001	9650000	1.07261
18	56500001	56550000	1.43076	4	88600001	88650000	1.07288
1	57950001	58000000	1.43117	2	73125001	73175000	1.07297
2	245950001	246000000	1.43159	2	21725001	21775000	1.07405
10	30925001	30975000	1.43162	2	185700001	185750000	1.07541
26	3125001	3175000	1.43198	26	1425001	1475000	1.07558
1	33200001	33250000	1.43203	3	66700001	66750000	1.07563
22	30225001	30275000	1.43236	15	29500001	29550000	1.07585
4	9775001	9825000	1.43383	2	33225001	33275000	1.07585
24	5950001	6000000	1.43433	5	25525001	25575000	1.07735
6	110250001	110300000	1.43552	2	90450001	90500000	1.07843
7	78825001	78875000	1.43554	14	2750001	2800000	1.07882
23	23550001	23600000	1.43555	19	11725001	11775000	1.07992
6	69825001	69875000	1.43713	15	5300001	5350000	1.08053
7	85325001	85375000	1.43755	2	159075001	159125000	1.08156
10	42450001	42500000	1.43799	12	70725001	70775000	1.08236
2	144200001	144250000	1.43946	22	5850001	5900000	1.08246
4	113075001	113125000	1.4398	5	84200001	84250000	1.08291
9	11650001	11700000	1.43986	16	16900001	16950000	1.08359
22	850001	900000	1.44054	16	8825001	8875000	1.08385
26	39225001	39275000	1.44062	23	14350001	14400000	1.08426
4	37050001	37100000	1.44065	1	8875001	8925000	1.0855
5	19025001	19075000	1.44141	10	29625001	29675000	1.08552
2	222200001	222250000	1.44166	1	240500001	240550000	1.08658
1	94550001	94600000	1.44222	5	80250001	80300000	1.08681
10	45750001	45800000	1.44259	1	191875001	191925000	1.08704
14	39400001	39450000	1.44305	3	207300001	207350000	1.0875
22	30000001	30050000	1.44399	2	39525001	39575000	1.08798
8	28825001	28875000	1.44449	21	2875001	2925000	1.08845
8	71200001	71250000	1.44458	9	3550001	3600000	1.08914
4	45925001	45975000	1.44495	26	13950001	14000000	1.09158
18	59350001	59400000	1.44536	13	27600001	27650000	1.09415
4	89425001	89475000	1.44605	2	52075001	52125000	1.09675
14	33225001	33275000	1.44634	2	3400001	3450000	1.09745
2	208250001	208300000	1.44707	2	66925001	66975000	1.09804
24	26900001	26950000	1.44753	19	22050001	22100000	1.0987
6	43225001	43275000	1.44873	22	2750001	2800000	1.09943
10	19550001	19600000	1.44885	10	23075001	23125000	1.09992
12	79575001	79625000	1.44942	3	164675001	164725000	1.10045
1	168550001	168600000	1.44945	1	15800001	15850000	1.10211
13	38675001	38725000	1.44951	2	78375001	78425000	1.10252
19	59825001	59875000	1.4501	7	7200001	7250000	1.10353
2	173500001	173550000	1.45036	1	120725001	120775000	1.10484
10	53150001	53200000	1.45179	1	265800001	265850000	1.10524
5	8600001	8650000	1.45191	6	103450001	103500000	1.10658
10	48550001	48600000	1.45211	2	170750001	170800000	1.10669
4	67750001	67800000	1.45291	2	58600001	58650000	1.10696
3	124625001	124675000	1.45388	22	51475001	51525000	1.10773
4	91150001	91200000	1.4541	7	66850001	66900000	1.10783
5	103100001	103150000	1.45418	3	2875001	2925000	1.10932
8	24375001	24425000	1.45492	23	30250001	30300000	1.11252
2	233825001	233875000	1.45519	13	82825001	82875000	1.11296
2	149550001	149600000	1.45528	26	20000001	20050000	1.11407
8	28850001	28900000	1.45558	1	185750001	185800000	1.11417
3	10625001	10675000	1.45603	3	44050001	44100000	1.11439
19	34450001	34500000	1.45639	18	33375001	33425000	1.11484
5	103250001	103300000	1.45764	1	238750001	238800000	1.11501
2	102925001	102975000	1.45777	2	108025001	108075000	1.11573
2	147550001	147600000	1.45779	22	48425001	48475000	1.11588
8	3950001	4000000	1.45786	8	56475001	56525000	1.11787
9	40100001	40150000	1.45868	1	173425001	173475000	1.11856
12	3100001	3150000	1.45878	10	47450001	47500000	1.11869
9	60675001	60725000	1.46017	17	6425001	6475000	1.11876
26	40300001	40350000	1.46026	5	90900001	90950000	1.11903
9	23475001	23525000	1.46075	4	85400001	85450000	1.12005
3	39475001	39525000	1.46214	10	41450001	41500000	1.12171
1	172725001	172775000	1.46285	15	3575001	3625000	1.12243
8	45025001	45075000	1.46288	24	21775001	21825000	1.12376
2	225475001	225525000	1.46463	24	33775001	33825000	1.12399
2	236400001	236450000	1.46485	26	19850001	19900000	1.12444
10	36425001	36475000	1.4653	1	185850001	185900000	1.12468
9	6600001	6650000	1.4659	1	131700001	131750000	1.12508
10	41200001	41250000	1.46616	18	28625001	28675000	1.12641
8	64375001	64425000	1.46619	2	96525001	96575000	1.12644
13	35850001	35900000	1.46632	11	9650001	9700000	1.12828
13	37625001	37675000	1.46698	19	1200001	1250000	1.12834
7	29700001	29750000	1.46777	2	209550001	209600000	1.12917
14	33175001	33225000	1.46799	2	228325001	228375000	1.13
2	108900001	108950000	1.46826	7	69725001	69775000	1.13028
4	111150001	111200000	1.4688	22	37800001	37850000	1.13037
23	48425001	48475000	1.4693	6	57400001	57450000	1.13105
9	51025001	51075000	1.46943	7	69700001	69750000	1.1318
2	181850001	181900000	1.46954	15	3450001	3500000	1.13194
2	159625001	159675000	1.46976	2	228350001	228400000	1.13274
19	1425001	1475000	1.47046	3	62750001	62800000	1.13437
2	143000001	143050000	1.47104	17	42750001	42800000	1.13679
8	83850001	83900000	1.4722	3	78750001	78800000	1.13699
2	208350001	208400000	1.47325	7	85525001	85575000	1.13789
3	212175001	212225000	1.47361	1	24450001	24500000	1.13797
2	49550001	49600000	1.47455	2	216800001	216850000	1.13813
10	42350001	42400000	1.47573	1	149125001	149175000	1.13962
2	153675001	153725000	1.47651	2	118150001	118200000	1.13983
12	9150001	9200000	1.47759	9	48450001	48500000	1.14081
5	15375001	15425000	1.47764	14	9375001	9425000	1.14182
9	53050001	53100000	1.4777	5	85975001	86025000	1.14249
3	212500001	212550000	1.47789	1	265775001	265825000	1.14266
2	53150001	53200000	1.47884	7	51125001	51175000	1.14537
11	37900001	37950000	1.47893	8	46500001	46550000	1.14653
19	28150001	28200000	1.47895	4	89450001	89500000	1.1469
7	94275001	94325000	1.4792	17	57900001	57950000	1.14705
1	212325001	212375000	1.47975	15	74200001	74250000	1.14789
2	220200001	220250000	1.47992	2	189200001	189250000	1.14826
17	23525001	23575000	1.48112	1	222925001	222975000	1.1502
26	2925001	2975000	1.48115	26	40275001	40325000	1.15058
2	148950001	149000000	1.48125	13	27125001	27175000	1.15059
8	31325001	31375000	1.48148	1	247825001	247875000	1.15073
23	25675001	25725000	1.48151	2	121125001	121175000	1.15101
7	13175001	13225000	1.48168	2	166025001	166075000	1.15215
24	20575001	20625000	1.48174	2	99225001	99275000	1.1523
10	32075001	32125000	1.48331	9	45475001	45525000	1.15266
23	7775001	7825000	1.48332	4	36575001	36625000	1.15317
19	44800001	44850000	1.48344	13	72600001	72650000	1.15339
2	190700001	190750000	1.48345	4	71100001	71150000	1.15371
19	9275001	9325000	1.48542	22	10200001	10250000	1.15505
2	245975001	246025000	1.48593	23	41450001	41500000	1.15542
3	82550001	82600000	1.48609	26	19975001	20025000	1.15543
8	18300001	18350000	1.48659	5	59200001	59250000	1.15774
15	62850001	62900000	1.48685	2	186500001	186550000	1.1581
3	111675001	111725000	1.48809	6	83125001	83175000	1.15962
10	47400001	47450000	1.49143	24	21975001	22025000	1.16028
8	45375001	45425000	1.49147	17	18625001	18675000	1.16058
19	35575001	35625000	1.49215	23	46775001	46825000	1.16082
4	97575001	97625000	1.49215	23	31050001	31100000	1.16294
11	51450001	51500000	1.49275	2	84525001	84575000	1.16574
26	2675001	2725000	1.49296	10	40725001	40775000	1.16611
1	21300001	21350000	1.4932	3	218050001	218100000	1.16622
6	23975001	24025000	1.49508	5	58375001	58425000	1.1668
7	5375001	5425000	1.49577	15	57300001	57350000	1.1669
2	5950001	6000000	1.49579	4	85375001	85425000	1.16711
2	36850001	36900000	1.49596	23	20425001	20475000	1.16715
3	178300001	178350000	1.49614	17	53175001	53225000	1.16745
14	29700001	29750000	1.49621	2	179600001	179650000	1.16756
6	2075001	2125000	1.49769	1	161250001	161300000	1.16835
22	20200001	20250000	1.49787	2	24900001	24950000	1.16975
2	159925001	159975000	1.498	22	19875001	19925000	1.17018
14	7725001	7775000	1.49812	10	40925001	40975000	1.17052
5	4650001	4700000	1.49826	7	89775001	89825000	1.17074
6	16950001	17000000	1.49853	14	27550001	27600000	1.17084
15	24550001	24600000	1.4987	20	3125001	3175000	1.17111
11	3750001	3800000	1.49917	7	92050001	92100000	1.17341
2	143200001	143250000	1.49925	16	67675001	67725000	1.1738
12	79150001	79200000	1.49935	5	9775001	9825000	1.17725
9	94000001	94050000	1.49957	1	233450001	233500000	1.17769
24	26425001	26475000	1.50023	6	66100001	66150000	1.17807
1	89200001	89250000	1.50048	2	64075001	64125000	1.17931
15	61325001	61375000	1.50052	7	81775001	81825000	1.17966
23	23675001	23725000	1.5012	10	1575001	1625000	1.17988
9	63650001	63700000	1.5027	2	247800001	247850000	1.18008
3	1875001	1925000	1.50405	25	16900001	16950000	1.1801
14	30025001	30075000	1.50523	6	32100001	32150000	1.18059
3	95800001	95850000	1.50659	2	161075001	161125000	1.18121
1	156550001	156600000	1.5078	2	6725001	6775000	1.18239
18	35225001	35275000	1.50894	2	127200001	127250000	1.18257
18	46275001	46325000	1.50909	2	63400001	63450000	1.18271
2	31775001	31825000	1.50927	12	70175001	70225000	1.18483
8	79875001	79925000	1.50943	9	79900001	79950000	1.18546
9	61275001	61325000	1.50954	21	17900001	17950000	1.1855
10	54350001	54400000	1.51062	3	151575001	151625000	1.18566
17	11225001	11275000	1.51095	23	25700001	25750000	1.18571
4	57150001	57200000	1.51174	2	170975001	171025000	1.18722
18	41225001	41275000	1.51212	2	93125001	93175000	1.18746
12	3275001	3325000	1.51303	12	60025001	60075000	1.18883
24	33950001	34000000	1.51334	2	99200001	99250000	1.18891
7	78450001	78500000	1.51377	2	90400001	90450000	1.18894
5	15700001	15750000	1.51486	2	107725001	107775000	1.18923
24	25875001	25925000	1.51503	8	4325001	4375000	1.18961
19	33950001	34000000	1.51572	5	18575001	18625000	1.18992
1	249675001	249725000	1.51602	9	89850001	89900000	1.19038
23	10350001	10400000	1.51626	4	62475001	62525000	1.191
1	216250001	216300000	1.51663	16	65075001	65125000	1.19139
5	11600001	11650000	1.51811	24	31500001	31550000	1.19233
1	222175001	222225000	1.51865	6	100125001	100175000	1.19287
1	92150001	92200000	1.51904	4	23300001	23350000	1.19299
1	23925001	23975000	1.51924	4	3300001	3350000	1.19339
22	14500001	14550000	1.51949	17	25600001	25650000	1.19372
22	31875001	31925000	1.51966	21	46900001	46950000	1.19397
18	27550001	27600000	1.51986	7	78825001	78875000	1.19476
19	21975001	22025000	1.51991	2	54000001	54050000	1.19482
22	30275001	30325000	1.52007	5	39450001	39500000	1.19514
9	46825001	46875000	1.52029	9	3525001	3575000	1.19529
11	35650001	35700000	1.52059	7	60100001	60150000	1.19556
4	80375001	80425000	1.52097	2	91225001	91275000	1.19558
9	52775001	52825000	1.52177	10	12450001	12500000	1.19701
19	33625001	33675000	1.52217	7	78525001	78575000	1.19718
4	65925001	65975000	1.5224	4	88625001	88675000	1.19752
9	66125001	66175000	1.52293	2	227225001	227275000	1.19784
2	149575001	149625000	1.52375	5	81350001	81400000	1.19814
26	2700001	2750000	1.52401	2	99325001	99375000	1.19981
18	41200001	41250000	1.52406	23	31750001	31800000	1.20016
16	5375001	5425000	1.52469	5	66800001	66850000	1.20117
9	70225001	70275000	1.52483	22	34025001	34075000	1.20199
10	82100001	82150000	1.52502	2	28475001	28525000	1.20254
22	38975001	39025000	1.52572	8	56375001	56425000	1.20392
4	9750001	9800000	1.52599	1	137400001	137450000	1.20551
23	37675001	37725000	1.52633	2	205650001	205700000	1.20596
2	109350001	109400000	1.52694	4	62250001	62300000	1.20616
2	156800001	156850000	1.52813	5	71575001	71625000	1.20783
23	52675001	52725000	1.52891	7	73425001	73475000	1.2087
20	34225001	34275000	1.52987	9	45400001	45450000	1.20894
10	59000001	59050000	1.53066	7	52825001	52875000	1.20904
1	115725001	115775000	1.53085	20	7950001	8000000	1.21038
4	91125001	91175000	1.53152	2	189175001	189225000	1.21145
5	68925001	68975000	1.53186	7	52025001	52075000	1.21158
15	54675001	54725000	1.5333	2	6700001	6750000	1.2117
10	65925001	65975000	1.53335	5	56475001	56525000	1.21208
7	94425001	94475000	1.53426	4	6675001	6725000	1.21339
1	202125001	202175000	1.53508	8	20700001	20750000	1.21382
17	57225001	57275000	1.53515	21	45750001	45800000	1.21534
24	26725001	26775000	1.53536	2	65375001	65425000	1.21591
2	51100001	51150000	1.5365	4	22900001	22950000	1.21611
3	116375001	116425000	1.53749	16	55275001	55325000	1.21613
19	23575001	23625000	1.53823	3	21475001	21525000	1.21677
15	42625001	42675000	1.53858	5	71975001	72025000	1.217
9	41150001	41200000	1.53913	23	38025001	38075000	1.21775
5	104700001	104750000	1.53957	10	27200001	27250000	1.21786
10	56525001	56575000	1.54077	5	52525001	52575000	1.21966
3	96700001	96750000	1.54117	2	50775001	50825000	1.22033
10	27150001	27200000	1.54151	14	2725001	2775000	1.22092
13	64400001	64450000	1.54267	24	35250001	35300000	1.22097
1	54825001	54875000	1.54349	25	700001	750000	1.22126
13	33100001	33150000	1.5442	25	16850001	16900000	1.2215
10	28350001	28400000	1.54456	12	70750001	70800000	1.2221
2	150500001	150550000	1.54471	3	206950001	207000000	1.22244
6	41875001	41925000	1.54627	2	195800001	195850000	1.22254
11	50025001	50075000	1.54722	14	33125001	33175000	1.22353
24	22900001	22950000	1.54819	2	4250001	4300000	1.22498
2	100001	150000	1.54838	2	220050001	220100000	1.22567
16	66675001	66725000	1.54884	6	80075001	80125000	1.22588
5	25200001	25250000	1.54932	1	223075001	223125000	1.22713
9	73550001	73600000	1.54964	1	138650001	138700000	1.22714
2	90975001	91025000	1.5497	12	21425001	21475000	1.22742
1	222300001	222350000	1.55004	18	31625001	31675000	1.22748
22	51175001	51225000	1.55107	3	146675001	146725000	1.22841
24	31000001	31050000	1.55187	3	203200001	203250000	1.22884
2	100850001	100900000	1.55237	8	51225001	51275000	1.22935
24	5925001	5975000	1.5532	2	228000001	228050000	1.22957
13	75000001	75050000	1.55388	6	59450001	59500000	1.22977
13	67900001	67950000	1.55469	12	19900001	19950000	1.23028
22	25900001	25950000	1.55552	17	57925001	57975000	1.23116
2	144625001	144675000	1.556	9	94700001	94750000	1.23161
22	30250001	30300000	1.55695	16	43775001	43825000	1.2318
17	24625001	24675000	1.55785	26	1925001	1975000	1.2319
22	25925001	25975000	1.55786	6	33800001	33850000	1.23252
11	40800001	40850000	1.55824	2	91150001	91200000	1.23271
26	31750001	31800000	1.55889	11	22850001	22900000	1.23328
22	27275001	27325000	1.5597	4	97900001	97950000	1.23456
24	25400001	25450000	1.56034	10	26625001	26675000	1.23578
2	81100001	81150000	1.56152	7	37125001	37175000	1.23614
3	135350001	135400000	1.56152	2	114725001	114775000	1.23626
23	49175001	49225000	1.56158	21	41550001	41600000	1.23667
19	5450001	5500000	1.56286	1	80550001	80600000	1.23832
24	33650001	33700000	1.56303	15	37675001	37725000	1.23873
10	7675001	7725000	1.56325	15	20325001	20375000	1.23947
1	59575001	59625000	1.56411	13	82575001	82625000	1.23992
2	29775001	29825000	1.56422	2	51875001	51925000	1.24019
22	25850001	25900000	1.56459	6	69450001	69500000	1.24176
3	177950001	178000000	1.56475	2	126225001	126275000	1.24221
10	24900001	24950000	1.565	7	51400001	51450000	1.24245
23	24325001	24375000	1.56564	10	28100001	28150000	1.24272
3	44300001	44350000	1.56608	9	27500001	27550000	1.24306
2	140775001	140825000	1.56658	2	61475001	61525000	1.24461
7	25175001	25225000	1.56702	1	188625001	188675000	1.24525
2	235200001	235250000	1.56702	23	14625001	14675000	1.24529
7	34175001	34225000	1.56792	2	91175001	91225000	1.24575
23	44600001	44650000	1.5682	10	19250001	19300000	1.24576
10	74575001	74625000	1.56935	7	28075001	28125000	1.24663
3	199750001	199800000	1.56973	6	78350001	78400000	1.24772
1	247600001	247650000	1.57035	3	158250001	158300000	1.24788
20	11875001	11925000	1.57047	1	156175001	156225000	1.2486
3	191925001	191975000	1.57206	2	59800001	59850000	1.25213
8	71175001	71225000	1.57447	5	104125001	104175000	1.25287
1	183600001	183650000	1.57516	3	64575001	64625000	1.25302
9	47000001	47050000	1.57546	1	245675001	245725000	1.25311
16	950001	1000000	1.57694	4	36550001	36600000	1.25445
23	4750001	4800000	1.57785	11	22825001	22875000	1.25519
11	40200001	40250000	1.57804	4	99000001	99050000	1.25666
13	76425001	76475000	1.57843	19	47850001	47900000	1.25679
2	159825001	159875000	1.57861	10	36025001	36075000	1.25707
13	43050001	43100000	1.57971	2	206675001	206725000	1.25804
4	71000001	71050000	1.57992	15	3275001	3325000	1.25861
9	90325001	90375000	1.58032	2	161100001	161150000	1.25875
3	117925001	117975000	1.58062	14	17650001	17700000	1.25905
22	28950001	29000000	1.58098	1	19725001	19775000	1.25936
3	11425001	11475000	1.58108	14	37350001	37400000	1.26077
23	52475001	52525000	1.58182	7	65725001	65775000	1.26101
2	56825001	56875000	1.5819	19	11625001	11675000	1.26118
2	153600001	153650000	1.58192	14	47500001	47550000	1.26177
11	350001	400000	1.58255	4	4000001	4050000	1.26184
7	2875001	2925000	1.58261	23	20275001	20325000	1.26321
7	43550001	43600000	1.58339	5	33850001	33900000	1.26396
6	34725001	34775000	1.58373	26	14475001	14525000	1.26457
4	46275001	46325000	1.58384	2	61200001	61250000	1.26519
3	142075001	142125000	1.58455	5	52650001	52700000	1.26519
23	39975001	40025000	1.58515	22	11675001	11725000	1.26549
15	75275001	75325000	1.58518	2	238200001	238250000	1.26678
11	39900001	39950000	1.58613	15	35625001	35675000	1.26719
8	3975001	4025000	1.58637	24	22025001	22075000	1.26721
18	36350001	36400000	1.58695	5	66925001	66975000	1.26739
2	189175001	189225000	1.58743	12	75700001	75750000	1.26794
13	15025001	15075000	1.58833	24	19000001	19050000	1.26808
5	70850001	70900000	1.58869	6	78225001	78275000	1.26886
12	3075001	3125000	1.58935	2	39400001	39450000	1.26886
2	227425001	227475000	1.5907	6	103425001	103475000	1.27128
11	27000001	27050000	1.59125	18	33400001	33450000	1.2713
4	84650001	84700000	1.5913	4	15350001	15400000	1.27199
9	28700001	28750000	1.59242	2	93100001	93150000	1.27229
1	183625001	183675000	1.59281	18	54825001	54875000	1.27236
8	18200001	18250000	1.59341	5	52725001	52775000	1.27294
17	63300001	63350000	1.59378	4	22925001	22975000	1.27319
3	173075001	173125000	1.59458	24	33950001	34000000	1.27349
23	8325001	8375000	1.59482	8	60550001	60600000	1.27416
19	44775001	44825000	1.59498	5	78075001	78125000	1.27437
23	37325001	37375000	1.5951	22	51400001	51450000	1.27447
4	75100001	75150000	1.59524	1	135100001	135150000	1.27476
3	170625001	170675000	1.59525	16	47200001	47250000	1.27516
3	178200001	178250000	1.59602	15	70675001	70725000	1.27543
23	59125001	59175000	1.59614	16	70325001	70375000	1.27544
8	83000001	83050000	1.59703	12	32350001	32400000	1.27564
10	25875001	25925000	1.59706	4	52100001	52150000	1.27624
1	54475001	54525000	1.59889	4	3650001	3700000	1.27646
8	18825001	18875000	1.60029	22	26075001	26125000	1.27661
10	36375001	36425000	1.60042	3	215250001	215300000	1.27727
13	37600001	37650000	1.60048	2	59825001	59875000	1.27825
16	68175001	68225000	1.60062	2	196050001	196100000	1.27845
1	221900001	221950000	1.60122	25	11175001	11225000	1.27962
2	188575001	188625000	1.60175	7	51375001	51425000	1.28073
24	18650001	18700000	1.60223	4	43475001	43525000	1.28297
24	9475001	9525000	1.60257	2	64500001	64550000	1.28451
6	16925001	16975000	1.60265	11	9625001	9675000	1.28452
9	38900001	38950000	1.60322	24	20500001	20550000	1.28557
7	29625001	29675000	1.60426	2	35475001	35525000	1.2856
1	158850001	158900000	1.60439	5	96400001	96450000	1.28638
23	24800001	24850000	1.60444	1	77825001	77875000	1.28661
24	11575001	11625000	1.60484	14	9350001	9400000	1.28714
19	59300001	59350000	1.60492	10	75900001	75950000	1.28764
7	3825001	3875000	1.6054	1	2800001	2850000	1.29188
14	18900001	18950000	1.60562	6	34775001	34825000	1.29223
13	14825001	14875000	1.60709	3	158300001	158350000	1.2925
14	29675001	29725000	1.60744	18	275001	325000	1.29276
11	39800001	39850000	1.60758	3	151600001	151650000	1.29356
16	5325001	5375000	1.60803	1	194075001	194125000	1.29368
1	44675001	44725000	1.60824	10	27825001	27875000	1.29402
1	200175001	200225000	1.60851	7	82050001	82100000	1.29448
22	20225001	20275000	1.60893	1	120650001	120700000	1.29459
10	44100001	44150000	1.60952	22	43650001	43700000	1.29499
2	178125001	178175000	1.61074	6	1675001	1725000	1.2953
2	186200001	186250000	1.61103	9	89975001	90025000	1.29564
7	45375001	45425000	1.61133	1	113700001	113750000	1.29652
3	174750001	174800000	1.61182	13	3000001	3050000	1.29675
13	47950001	48000000	1.61251	16	33700001	33750000	1.29783
7	55075001	55125000	1.61323	19	23775001	23825000	1.29817
2	173725001	173775000	1.61406	16	17250001	17300000	1.29937
15	14975001	15025000	1.61423	3	194350001	194400000	1.29974
5	52300001	52350000	1.61465	3	72100001	72150000	1.30001
19	17950001	18000000	1.61481	26	12950001	13000000	1.30026
2	91600001	91650000	1.61516	1	259575001	259625000	1.30087
16	27025001	27075000	1.61519	2	175125001	175175000	1.30108
19	5200001	5250000	1.61551	1	243225001	243275000	1.30212
3	18700001	18750000	1.61599	8	16200001	16250000	1.30262
19	39075001	39125000	1.61638	24	33750001	33800000	1.30321
8	35350001	35400000	1.61708	17	22750001	22800000	1.30451
8	1700001	1750000	1.61723	2	41150001	41200000	1.30452
25	28325001	28375000	1.61737	7	52850001	52900000	1.30464
3	16350001	16400000	1.61743	15	11150001	11200000	1.30529
18	40875001	40925000	1.61858	17	35350001	35400000	1.30666
8	72425001	72475000	1.61957	9	89675001	89725000	1.3067
5	4600001	4650000	1.61995	13	66400001	66450000	1.30742
26	40250001	40300000	1.62016	3	164725001	164775000	1.30742
23	11650001	11700000	1.62087	5	107525001	107575000	1.30759
17	46775001	46825000	1.62103	10	84575001	84625000	1.30833
12	74150001	74200000	1.62222	7	13750001	13800000	1.30842
9	22450001	22500000	1.62338	2	130475001	130525000	1.30963
11	30825001	30875000	1.62393	1	223050001	223100000	1.30998
1	171800001	171850000	1.62406	9	89700001	89750000	1.31026
2	218050001	218100000	1.62417	4	69925001	69975000	1.3104
10	300001	350000	1.62465	11	28825001	28875000	1.31079
6	117375001	117425000	1.6252	8	40925001	40975000	1.31094
2	45125001	45175000	1.62549	8	4350001	4400000	1.31121
9	67975001	68025000	1.62596	13	3775001	3825000	1.31175
17	61600001	61650000	1.62762	11	16700001	16750000	1.31243
4	81425001	81475000	1.62771	7	17850001	17900000	1.31274
9	66050001	66100000	1.62779	3	133250001	133300000	1.31326
4	66375001	66425000	1.62985	18	6800001	6850000	1.31345
1	237225001	237275000	1.63053	24	17325001	17375000	1.31368
10	24800001	24850000	1.63203	1	258100001	258150000	1.31396
6	43425001	43475000	1.63226	2	116250001	116300000	1.31403
22	30625001	30675000	1.63252	5	13575001	13625000	1.31566
2	203175001	203225000	1.63367	3	119900001	119950000	1.31589
4	74725001	74775000	1.63381	3	75375001	75425000	1.31598
9	46800001	46850000	1.63555	1	195300001	195350000	1.31744
22	21025001	21075000	1.63715	2	55650001	55700000	1.31775
4	109975001	110025000	1.63998	15	32525001	32575000	1.31799
7	70450001	70500000	1.64062	5	71900001	71950000	1.31863
1	112900001	112950000	1.64135	8	41900001	41950000	1.31899
20	11925001	11975000	1.64164	11	10850001	10900000	1.31936
8	88450001	88500000	1.64185	10	42200001	42250000	1.31993
5	106150001	106200000	1.64207	3	161475001	161525000	1.32
10	68225001	68275000	1.64233	2	116275001	116325000	1.32048
10	75675001	75725000	1.64356	21	10300001	10350000	1.32091
1	39650001	39700000	1.64404	3	60225001	60275000	1.3214
17	46450001	46500000	1.64426	1	237175001	237225000	1.32183
23	16875001	16925000	1.64439	18	27875001	27925000	1.32411
3	59825001	59875000	1.64499	4	53275001	53325000	1.32525
5	16475001	16525000	1.64594	26	19925001	19975000	1.32614
11	46725001	46775000	1.64757	1	208850001	208900000	1.32627
2	174100001	174150000	1.64772	22	22700001	22750000	1.32638
23	28675001	28725000	1.64776	1	192125001	192175000	1.32733
19	31975001	32025000	1.64896	2	249150001	249200000	1.3277
8	81550001	81600000	1.64917	10	29675001	29725000	1.32817
5	5875001	5925000	1.64994	26	15225001	15275000	1.32834
2	208275001	208325000	1.65043	13	42700001	42750000	1.3288
7	3625001	3675000	1.65102	12	19175001	19225000	1.3295
14	9875001	9925000	1.6511	16	71150001	71200000	1.32953
7	64075001	64125000	1.65151	1	161300001	161350000	1.33009
1	81575001	81625000	1.65195	17	29350001	29400000	1.33027
1	212300001	212350000	1.65208	1	255325001	255375000	1.3303
4	45425001	45475000	1.65234	2	108775001	108825000	1.33036
2	160625001	160675000	1.65449	12	36825001	36875000	1.33043
7	2525001	2575000	1.65607	2	206700001	206750000	1.33046
4	114150001	114200000	1.65608	16	28475001	28525000	1.33114
7	32450001	32500000	1.65613	16	44625001	44675000	1.33125
15	51150001	51200000	1.65807	3	155525001	155575000	1.33148
4	82175001	82225000	1.6582	22	37350001	37400000	1.33192
6	23725001	23775000	1.65822	10	26550001	26600000	1.33355
1	135225001	135275000	1.65856	26	36375001	36425000	1.33361
1	168175001	168225000	1.66046	5	104825001	104875000	1.33437
4	120000001	120050000	1.66061	14	2775001	2825000	1.33452
3	153400001	153450000	1.66071	7	51425001	51475000	1.33456
9	89100001	89150000	1.66178	19	20975001	21025000	1.33639
16	24350001	24400000	1.66198	1	33200001	33250000	1.33774
3	98175001	98225000	1.66212	22	42775001	42825000	1.33798
5	16450001	16500000	1.66261	4	36625001	36675000	1.33855
23	2625001	2675000	1.66264	3	157575001	157625000	1.33887
11	49975001	50025000	1.66302	9	76300001	76350000	1.33945
24	11200001	11250000	1.6641	2	95350001	95400000	1.3404
7	72475001	72525000	1.66449	23	25175001	25225000	1.34133
24	3200001	3250000	1.66494	20	14725001	14775000	1.34182
13	29900001	29950000	1.66592	8	49825001	49875000	1.34286
10	86025001	86075000	1.66638	4	84525001	84575000	1.34346
11	51200001	51250000	1.66655	2	71350001	71400000	1.34373
7	34950001	35000000	1.66677	16	67650001	67700000	1.34378
4	83825001	83875000	1.66843	2	159050001	159100000	1.34395
10	11350001	11400000	1.66856	3	144975001	145025000	1.34453
5	29650001	29700000	1.66888	23	28725001	28775000	1.34514
3	153675001	153725000	1.67076	19	17550001	17600000	1.34554
2	160650001	160700000	1.67096	5	69925001	69975000	1.34592
23	25500001	25550000	1.67109	3	146525001	146575000	1.34663
2	227325001	227375000	1.67202	22	25000001	25050000	1.34667
19	50875001	50925000	1.67232	13	27100001	27150000	1.34675
10	58825001	58875000	1.67268	1	152600001	152650000	1.34729
2	104000001	104050000	1.67332	2	170925001	170975000	1.34784
3	186825001	186875000	1.67388	5	71825001	71875000	1.34853
3	71950001	72000000	1.67412	3	214575001	214625000	1.34876
18	21350001	21400000	1.67448	7	101225001	101275000	1.34882
23	6225001	6275000	1.67465	20	51275001	51325000	1.34885
11	50400001	50450000	1.67496	1	120350001	120400000	1.34942
4	37200001	37250000	1.67553	15	3025001	3075000	1.35041
2	140025001	140075000	1.67578	1	84125001	84175000	1.35094
10	33925001	33975000	1.67595	7	7175001	7225000	1.35135
2	45425001	45475000	1.67668	2	60775001	60825000	1.35137
13	38125001	38175000	1.67678	8	17775001	17825000	1.35207
9	62350001	62400000	1.67691	7	77575001	77625000	1.35278
2	100900001	100950000	1.67693	5	79025001	79075000	1.35279
4	77325001	77375000	1.67738	11	25400001	25450000	1.35431
8	46900001	46950000	1.67749	23	41475001	41525000	1.35433
13	43350001	43400000	1.67824	13	27400001	27450000	1.35483
7	92750001	92800000	1.67882	5	78100001	78150000	1.35513
2	164925001	164975000	1.67943	2	124200001	124250000	1.35716
4	93000001	93050000	1.6798	2	55675001	55725000	1.35719
10	54050001	54100000	1.67999	10	7300001	7350000	1.35733
2	204325001	204375000	1.68005	4	51550001	51600000	1.35749
26	18425001	18475000	1.68008	3	18100001	18150000	1.3587
1	267225001	267275000	1.68057	1	248400001	248450000	1.35889
19	40175001	40225000	1.68074	1	91000001	91050000	1.35907
3	186725001	186775000	1.68224	4	62425001	62475000	1.35952
18	21375001	21425000	1.68328	4	34100001	34150000	1.35968
24	13775001	13825000	1.6845	2	81625001	81675000	1.35983
1	237175001	237225000	1.68476	6	71675001	71725000	1.36002
24	29725001	29775000	1.68589	5	83050001	83100000	1.36022
11	51350001	51400000	1.68601	9	18250001	18300000	1.36094
20	1500001	1550000	1.68605	3	214075001	214125000	1.36137
18	53725001	53775000	1.68635	4	88375001	88425000	1.3617
14	9675001	9725000	1.68682	4	10550001	10600000	1.36227
3	19825001	19875000	1.68692	26	1725001	1775000	1.36262
2	17500001	17550000	1.6875	16	64175001	64225000	1.36266
8	48925001	48975000	1.68774	5	60350001	60400000	1.36303
20	1900001	1950000	1.68792	8	64075001	64125000	1.36334
1	210325001	210375000	1.68822	1	133675001	133725000	1.36413
20	43350001	43400000	1.6887	5	70450001	70500000	1.36459
10	73250001	73300000	1.68968	14	65425001	65475000	1.36501
8	62550001	62600000	1.68993	6	94650001	94700000	1.36513
10	24300001	24350000	1.69002	25	25550001	25600000	1.36522
10	42375001	42425000	1.69024	1	33675001	33725000	1.36534
8	42875001	42925000	1.69034	17	63225001	63275000	1.36546
12	71250001	71300000	1.69057	5	69975001	70025000	1.36592
2	37600001	37650000	1.69066	5	73075001	73125000	1.36744
10	66925001	66975000	1.69191	17	37850001	37900000	1.36817
3	192475001	192525000	1.69249	2	59875001	59925000	1.36826
24	18700001	18750000	1.6925	26	13150001	13200000	1.36863
12	68150001	68200000	1.69297	6	34700001	34750000	1.3687
20	8675001	8725000	1.69298	16	28175001	28225000	1.36922
10	8525001	8575000	1.69445	17	39750001	39800000	1.3694
9	47475001	47525000	1.69498	1	206575001	206625000	1.37087
16	8625001	8675000	1.695	6	117775001	117825000	1.37114
5	27275001	27325000	1.69535	25	10175001	10225000	1.37126
9	63925001	63975000	1.69584	3	61450001	61500000	1.37252
15	53275001	53325000	1.69718	1	122825001	122875000	1.37315
7	41375001	41425000	1.69733	26	20325001	20375000	1.37341
1	111600001	111650000	1.69828	18	1675001	1725000	1.37492
3	97100001	97150000	1.69838	3	222925001	222975000	1.37503
10	42275001	42325000	1.69901	3	9850001	9900000	1.37587
2	228250001	228300000	1.69915	10	7325001	7375000	1.37609
11	37725001	37775000	1.69955	10	7425001	7475000	1.3769
2	45450001	45500000	1.70009	10	40500001	40550000	1.37811
9	80050001	80100000	1.70188	4	6750001	6800000	1.37817
2	224475001	224525000	1.70201	13	28900001	28950000	1.37867
1	152225001	152275000	1.70252	3	225625001	225675000	1.37931
16	26375001	26425000	1.70263	23	32375001	32425000	1.37977
10	54325001	54375000	1.70284	24	20525001	20575000	1.38017
4	68100001	68150000	1.70296	5	56425001	56475000	1.38024
3	20125001	20175000	1.70387	1	155700001	155750000	1.38064
3	98200001	98250000	1.70414	5	52625001	52675000	1.38253
9	90350001	90400000	1.70417	20	7850001	7900000	1.38298
19	33600001	33650000	1.70453	5	81375001	81425000	1.38316
13	76525001	76575000	1.70483	1	257775001	257825000	1.38396
8	29900001	29950000	1.70654	19	21050001	21100000	1.38399
2	150375001	150425000	1.70667	3	75575001	75625000	1.38428
10	42175001	42225000	1.7078	1	240525001	240575000	1.38541
8	31350001	31400000	1.70865	4	56800001	56850000	1.38608
9	14800001	14850000	1.7099	5	79225001	79275000	1.38786
1	216425001	216475000	1.71048	2	227850001	227900000	1.38804
16	52700001	52750000	1.71221	7	51200001	51250000	1.3884
1	73375001	73425000	1.71234	5	79575001	79625000	1.3885
8	67400001	67450000	1.71387	6	47025001	47075000	1.39
8	81525001	81575000	1.71388	5	19700001	19750000	1.39028
2	58225001	58275000	1.71463	26	1375001	1425000	1.39039
7	70425001	70475000	1.71579	1	156225001	156275000	1.39135
3	211500001	211550000	1.71638	5	8075001	8125000	1.39196
7	98275001	98325000	1.7164	5	16300001	16350000	1.39371
2	245525001	245575000	1.71735	17	5725001	5775000	1.39534
6	70750001	70800000	1.71783	1	80500001	80550000	1.39589
17	58600001	58650000	1.71791	10	41425001	41475000	1.39637
19	54650001	54700000	1.71875	2	21750001	21800000	1.39642
23	18875001	18925000	1.71904	10	82150001	82200000	1.39715
20	32500001	32550000	1.71928	2	118100001	118150000	1.3975
2	164950001	165000000	1.72006	3	62525001	62575000	1.39775
8	46500001	46550000	1.72014	19	47425001	47475000	1.3989
3	39450001	39500000	1.72015	10	7350001	7400000	1.39893
26	34100001	34150000	1.72051	3	203050001	203100000	1.39915
2	46675001	46725000	1.72102	8	69975001	70025000	1.39958
18	47850001	47900000	1.72129	5	59000001	59050000	1.40195
1	105150001	105200000	1.72139	1	257450001	257500000	1.40238
6	103075001	103125000	1.72186	2	106400001	106450000	1.40273
10	10325001	10375000	1.72214	26	2825001	2875000	1.4034
1	55750001	55800000	1.72223	16	43750001	43800000	1.40405
14	30300001	30350000	1.7229	5	47375001	47425000	1.40529
1	195975001	196025000	1.72325	22	50400001	50450000	1.40625
3	148925001	148975000	1.72331	1	139900001	139950000	1.40671
16	27150001	27200000	1.72437	23	26250001	26300000	1.40686
21	37025001	37075000	1.72449	3	206925001	206975000	1.40697
26	34125001	34175000	1.72461	7	93000001	93050000	1.40817
11	40475001	40525000	1.72515	16	60975001	61025000	1.40855
2	241175001	241225000	1.72533	5	94575001	94625000	1.40881
4	77300001	77350000	1.72591	2	58400001	58450000	1.4093
6	104050001	104100000	1.72669	1	2975001	3025000	1.41084
4	119425001	119475000	1.72708	1	134525001	134575000	1.41123
14	29725001	29775000	1.72751	5	9300001	9350000	1.41193
10	25050001	25100000	1.72844	22	29975001	30025000	1.41208
23	24750001	24800000	1.72937	13	26275001	26325000	1.41338
7	63800001	63850000	1.72952	11	62300001	62350000	1.41376
2	165750001	165800000	1.72972	14	44100001	44150000	1.41377
4	110000001	110050000	1.73008	2	209525001	209575000	1.41439
2	150850001	150900000	1.73016	7	83650001	83700000	1.41519
10	65775001	65825000	1.73041	19	28275001	28325000	1.41522
17	54150001	54200000	1.73115	6	23475001	23525000	1.41607
17	57300001	57350000	1.73121	20	51175001	51225000	1.41657
22	20975001	21025000	1.73123	15	26200001	26250000	1.41713
23	15125001	15175000	1.73163	6	27075001	27125000	1.41736
5	68775001	68825000	1.73225	19	48850001	48900000	1.41834
15	81150001	81200000	1.73226	12	70775001	70825000	1.42011
23	57575001	57625000	1.73247	2	121075001	121125000	1.42014
4	85125001	85175000	1.73258	5	83100001	83150000	1.42223
19	46075001	46125000	1.73262	1	55025001	55075000	1.42234
[truncated: 2,945 more rows]

## Sheet: Supp. Data  S5
Supplementary data S5. Functional annotation of the common regions based on the top 5% Fst and LOG (π ratio) values and bottom 5% Tajimas'D values.
Comparisons	Chromosome	Common regions		Genes
		Region start	Region end
High and Low phenotype group of Hu sheep	10	32050001	32075000	FLT1
	10	52700001	52725000	CLN5
	11	34075001	34100000	SHMT1
	11	34100001	34125000	SMCR8
	11	34100001	34125000	TOP3A
	11	34125001	34150000	TOP3A
	11	34125001	34150000	MIEF2
	11	34125001	34150000	FLII
	11	34125001	34150000	LLGL1
	11	40325001	40350000	RARA
	11	43575001	43600000	PYY
	11	43600001	43625000	NAGS
	11	43600001	43625000	TMEM101
	12	22725001	22750000	EPRS1
	1	22375001	22400000	TRABD2B
	12	50800001	50825000	LOC114117241
	12	50800001	50825000	PERM1
	12	50800001	50825000	PLEKHN1
	12	50825001	50850000	KLHL17
	12	50825001	50850000	NOC2L
	12	50825001	50850000	SAMD11
	13	43475001	43500000	AKR1E2
	13	43475001	43500000	LOC101111215
	13	51725001	51750000	LZTS3
	13	51900001	51925000	PTPRA
	13	51925001	51950000	PTPRA
	13	51950001	51975000	PTPRA
	13	51975001	52000000	PTPRA
	13	52000001	52025000	PTPRA
	13	64275001	64300000	MYH7B
	13	64300001	64325000	LOC100037675
	13	64325001	64350000	LOC100037675
	13	64350001	64375000	LOC100037675
	13	64350001	64375000	LOC121816212
	17	54175001	54200000	IFT81
	17	54225001	54250000	LOC121816943
	17	71450001	71475000	CABIN1
	17	71475001	71500000	SUSD2
	17	71475001	71500000	GGT5
	19	2675001	2700000	CMC1
	19	2675001	2700000	LOC114108644
	19	43500001	43525000	LOC101123588
	19	43525001	43550000	LOC101123588
	19	50150001	50175000	GNAI2
	19	53000001	53025000	CCR5
	19	6950001	6975000	CMTM6
	20	16875001	16900000	LOC114109802
	20	16875001	16900000	TTBK1
	20	16875001	16900000	SLC22A7
	20	16875001	16900000	CRIP3
	2	106825001	106850000	LOC114113314
	2	131275001	131300000	LOC114113268
	21	47125001	47150000	LRRC56
	21	47125001	47150000	HRAS
	21	47150001	47175000	RNH1
	21	47175001	47200000	RNH1
	21	47175001	47200000	PTDSS2
	21	47200001	47225000	PTDSS2
	21	47225001	47250000	ANO9
	21	47250001	47275000	SIGIRR
	21	47250001	47275000	PKP3
	21	47275001	47300000	B4GALNT4
	2	151875001	151900000	ACVR1
	2	235250001	235275000	LCK
	2	235250001	235275000	HDAC1
	22	51325001	51350000	LOC114110296
	22	51350001	51375000	LOC114110296
	22	51425001	51450000	CYP2E1
	22	51450001	51475000	SYCE1
	22	51475001	51500000	SYCE1
	23	33550001	33575000	RMC1
	24	26525001	26550000	LOC101112694
	24	33300001	33325000	GTF2I
	3	175325001	175350000	POLR3B
	3	175350001	175375000	POLR3B
	3	175375001	175400000	POLR3B
	3	212750001	212775000	NRIP2
	3	212750001	212775000	ITFG2
	3	219025001	219050000	TCF20
	3	58325001	58350000	KDM3A
	3	58350001	58375000	KDM3A
	3	94075001	94100000	LOC101110922
	4	76000001	76025000	STEAP2
	4	79975001	80000000	LOC105606666
	4	94225001	94250000	RBM28
	4	94225001	94250000	PRRT4
	5	19500001	19525000	IL13
	5	19500001	19525000	LOC114115137
	5	19500001	19525000	LOC114114849
	5	19525001	19550000	LOC114114849
	5	4400001	4425000	UBA52
	5	4400001	4425000	TMEM59L
	5	4400001	4425000	CRLF1
	5	4400001	4425000	REX1BD
	5	4750001	4775000	LOC114114816
	5	4750001	4775000	PDE4C
	6	20150001	20175000	PPA2
	6	25175001	25200000	DAPP1
	7	56950001	56975000	DMXL2
	8	26025001	26050000	FYN
	8	63950001	63975000	REPS1
	8	63975001	64000000	REPS1
	9	350001	375000	DDX43
High and Low phenotype group of Gangba sheep	10	75900001	75925000	CLYBL
	10	86300001	86325000	RASA3
	10	86325001	86350000	RASA3
	10	86325001	86350000	CFAP97D2
	11	10425001	10450000	VMP1
	1	120075001	120100000	ADCY10
	1	230800001	230825000	LOC105605206
	1	230850001	230875000	PTX3
	1	259650001	259675000	ATP2C1
	12	70700001	70725000	PPP2R5A
	12	75700001	75725000	CRB1
	12	75700001	75725000	LOC114117258
	1	33225001	33250000	OMA1
	14	1675001	1700000	FA2H
	15	5200001	5225000	DCUN1D5
	16	3875001	3900000	FBXW11
	16	3900001	3925000	FBXW11
	17	53175001	53200000	VPS33A
	17	53175001	53200000	LOC121816865
	17	53175001	53200000	DIABLO
	17	53200001	53225000	DIABLO
	17	53200001	53225000	B3GNT4
	17	53200001	53225000	LRRC43
	18	20200001	20225000	LOC105603092
	1	91275001	91300000	HIPK1
	19	48150001	48175000	ITIH4
	19	48150001	48175000	ITIH3
	19	48150001	48175000	LOC121817242
	19	48850001	48875000	POC1A
	19	51600001	51625000	CATHL1B
	19	51600001	51625000	LOC101112427
	19	51600001	51625000	LOC114109381
	19	51625001	51650000	CATHL3
	19	51625001	51650000	LOC105607776
	19	56925001	56950000	SYN2
	2	106025001	106050000	GLRA3
	2	127200001	127225000	LOC114112858
	2	130825001	130850000	LOC121818694
	21	41550001	41575000	KDM2A
	21	41550001	41575000	TRNAE-UUC
	2	20225001	20250000	CYLC2
	2	218350001	218375000	MARCHF4
	2	225025001	225050000	ACSL3
	22	37800001	37825000	RAB11FIP2
	22	37825001	37850000	RAB11FIP2
	22	51425001	51450000	CYP2E1
	22	51450001	51475000	SYCE1
	22	51475001	51500000	SYCE1
	2	28375001	28400000	NINJ1
	23	31075001	31100000	SS18
	23	33975001	34000000	RBBP8
	23	43400001	43425000	SPIRE1
	23	45875001	45900000	LOC121817771
	2	40075001	40100000	CDCA2
	25	1850001	1875000	PGBD5
	2	52025001	52050000	MELK
	26	18875001	18900000	PDGFRL
	26	36400001	36425000	PLAT
	26	6000001	6025000	XKR5
	26	6000001	6025000	ZNF596
	2	74150001	74175000	KIAA2026
	2	74175001	74200000	RANBP6
	3	11125001	11150000	NR6A1
	3	11150001	11175000	NR6A1
	3	11150001	11175000	LOC105611269
	3	11175001	11200000	MIR181A-2
	3	11175001	11200000	NR6A1
	3	11175001	11200000	LOC105611269
	3	11200001	11225000	NR6A1
	3	11200001	11225000	LOC105611269
	3	133250001	133275000	RARG
	3	215250001	215275000	CDC42EP1
	3	215250001	215275000	LGALS2
	3	45200001	45225000	OTX1
	5	16200001	16225000	RFX2
	5	20500001	20525000	FNIP1
	5	20525001	20550000	FNIP1
	5	20550001	20575000	LOC114115055
	5	20550001	20575000	FNIP1
	5	20650001	20675000	RAPGEF6
	5	20675001	20700000	RAPGEF6
	5	20700001	20725000	RAPGEF6
	5	20750001	20775000	RAPGEF6
	5	20800001	20825000	RAPGEF6
	5	57475001	57500000	SPINK7
	5	58300001	58325000	ABLIM3
	5	58350001	58375000	ABLIM3
	5	58375001	58400000	ABLIM3
	5	76225001	76250000	LOC101117162
	6	42875001	42900000	LOC101103396
	7	52075001	52100000	MNS1
	7	52200001	52225000	TRNAC-ACA
	7	73725001	73750000	PPP2R5E
	7	93950001	93975000	TRNAW-CCA
	8	47325001	47350000	LOC121820173
	8	56975001	57000000	LOC105610729
	8	56975001	57000000	ARG1
	8	79800001	79825000	TRNAE-UUC

## Sheet: Supp. Data S6
Supplementary data S6. Enrichment results of KEGG pathway (P value<0.05) for selected genes in 2 comparisons based on the top 5% Fst and LOG (π ratio) values and bottom 5% Tajimas'D values.
Comparisons	Term name	P_value	Count	Genes
High and Low phenotype group of Hu sheep	Fc epsilon RI signaling pathway	0.000770278	3	HRAS|IL13|FYN
	Cholinergic synapse	0.00312382	3	GNAI2|HRAS|FYN
	T cell receptor signaling pathway	0.00320169	3	HRAS|FYN|LCK
	Sphingolipid signaling pathway	0.00441866	3	GNAI2|HRAS|FYN
	Estrogen signaling pathway	0.00565751	3	RARA|HRAS|GNAI2
	Natural killer cell mediated cytotoxicity	0.00671029	3	HRAS|FYN|LCK
	Long-term depression	0.010328	2	HRAS|GNAI2
	Longevity regulating pathway - multiple species	0.012038	2	HDAC1|HRAS
	Chemokine signaling pathway	0.0129232	3	HRAS|GNAI2|CCR5
	Transcriptional misregulation in cancer	0.0131047	3	HDAC1|RARA|FLT1
	Axon guidance	0.0134722	3	GNAI2|HRAS|FYN
	Acute myeloid leukemia	0.0134891	2	RARA|HRAS
	Pathways in cancer	0.0137948	5	HDAC1|RARA|HRAS|IL13|GNAI2
	Biosynthesis of amino acids	0.0158003	2	NAGS|SHMT1
	Arachidonic acid metabolism	0.0166058	2	CYP2E1|GGT5
	Focal adhesion	0.0168333	3	HRAS|FYN|FLT1
	B cell receptor signaling pathway	0.0178463	2	HRAS|DAPP1
	Chronic myeloid leukemia	0.0182683	2	HDAC1|HRAS
	Rap1 signaling pathway	0.0183417	3	HRAS|GNAI2|FLT1
	Alcoholism	0.0192364	3	HDAC1|HRAS|GNAI2
	Gap junction	0.0236544	2	HRAS|GNAI2
	PD-L1 expression and PD-1 checkpoint pathway in cancer	0.0241294	2	HRAS|LCK
	Morphine addiction	0.0250911	2	PDE4C|GNAI2
	Viral carcinogenesis	0.0253703	3	HDAC1|HRAS|CCR5
	Human immunodeficiency virus 1 infection	0.0267093	3	HRAS|GNAI2|CCR5
	Human cytomegalovirus infection	0.0283654	3	HRAS|GNAI2|CCR5
	Melanogenesis	0.0296075	2	HRAS|GNAI2
	Th1 and Th2 cell differentiation	0.030128	2	IL13|LCK
	Parathyroid hormone synthesis, secretion and action	0.0311799	2	PDE4C|GNAI2
	Serotonergic synapse	0.034974	2	HRAS|GNAI2
	Taurine and hypotaurine metabolism	0.0351547	1	GGT5
	Th17 cell differentiation	0.0389376	2	RARA|LCK
	Thyroid hormone signaling pathway	0.0395173	2	HDAC1|HRAS
	Platelet activation	0.0430638	2	GNAI2|FYN
	Toxoplasmosis	0.0430638	2	GNAI2|CCR5
	Osteoclast differentiation	0.0473458	2	FYN|LCK
	2-Oxocarboxylic acid metabolism	0.0474125	1	NAGS
	One carbon pool by folate	0.0474125	1	SHMT1
	Relaxin signaling pathway	0.0479698	2	HRAS|GNAI2
	Apelin signaling pathway	0.0498599	2	HRAS|GNAI2
	Arginine biosynthesis	0.0522725	1	NAGS
	Signaling pathways regulating pluripotency of stem cells	0.0530693	2	HRAS|ACVR1
	Phospholipase D signaling pathway	0.0563504	2	HRAS|FYN
	Oxytocin signaling pathway	0.0603794	2	HRAS|GNAI2
	Cytokine-cytokine receptor interaction	0.0649442	3	IL13|ACVR1|CCR5
	cGMP-PKG signaling pathway	0.0723055	2	GTF2I|GNAI2
	Human papillomavirus infection	0.0728348	3	HDAC1|HRAS|LLGL1
	RNA polymerase	0.0738421	1	POLR3B
	Prion diseases	0.0785692	1	FYN
	Tight junction	0.0796482	2	MYH7B|LLGL1
	Primary immunodeficiency	0.0856154	1	LCK
	Asthma	0.0879523	1	IL13
	Glyoxylate and dicarboxylate metabolism	0.0879523	1	SHMT1
	Linoleic acid metabolism	0.0902834	1	CYP2E1
	Metabolic pathways	0.098828	7	B4GALNT4|PTDSS2|NAGS|CYP2E1|GGT5|PDE4C|SHMT1
	Bladder cancer	0.0995489	1	HRAS
	Thyroid cancer	0.101851	1	HRAS
	Homologous recombination	0.106437	1	TOP3A
	Kaposi sarcoma-associated herpesvirus infection	0.107814	2	HRAS|CCR5
	Glycine, serine and threonine metabolism	0.117802	1	SHMT1
	Basal transcription factors	0.117802	1	GTF2I
	Cocaine addiction	0.120058	1	GNAI2
	Jak-STAT signaling pathway	0.121918	2	HRAS|IL13
	Notch signaling pathway	0.124552	1	HDAC1
	Mineral absorption	0.126791	1	STEAP2
	Antifolate resistance	0.126791	1	SHMT1
	Fanconi anemia pathway	0.126791	1	TOP3A
	cAMP signaling pathway	0.128706	2	PDE4C|GNAI2
	Ras signaling pathway	0.128706	2	HRAS|FLT1
	Human T-cell leukemia virus 1 infection	0.132134	2	HRAS|LCK
	Regulation of lipolysis in adipocytes	0.13569	1	GNAI2
	Thermogenesis	0.136448	2	HRAS|KDM3A
	Endometrial cancer	0.142306	1	HRAS
	VEGF signaling pathway	0.1445	1	HRAS
	Endocytosis	0.152228	2	HRAS|CCR5
	Glutathione metabolism	0.153221	1	GGT5
	Non-small cell lung cancer	0.157549	1	HRAS
	Mitophagy - animal	0.159704	1	HRAS
	Central carbon metabolism in cancer	0.161855	1	HRAS
	Steroid hormone biosynthesis	0.163999	1	CYP2E1
	Long-term potentiation	0.163999	1	HRAS
	Renin secretion	0.168273	1	GNAI2
	Melanoma	0.170401	1	HRAS
	Adherens junction	0.170401	1	FYN
	Renal cell carcinoma	0.172525	1	HRAS
	Cytosolic DNA-sensing pathway	0.174643	1	POLR3B
	Gastric acid secretion	0.176755	1	GNAI2
	Drug metabolism - cytochrome P450	0.176755	1	CYP2E1
	Inflammatory bowel disease (IBD)	0.176755	1	IL13
	Glioma	0.178862	1	HRAS
	MAPK signaling pathway	0.184756	2	HRAS|FLT1
	Metabolism of xenobiotics by cytochrome P450	0.187238	1	CYP2E1
	Viral myocarditis	0.189319	1	FYN
	Pertussis	0.191395	1	GNAI2
	EGFR tyrosine kinase inhibitor resistance	0.193465	1	HRAS
	GABAergic synapse	0.201694	1	GNAI2
	ErbB signaling pathway	0.205778	1	HRAS
	Ribosome biogenesis in eukaryotes	0.207812	1	RBM28
	Longevity regulating pathway	0.207812	1	HRAS
	Drug metabolism - other enzymes	0.207812	1	CYP2E1
	Prolactin signaling pathway	0.207812	1	HRAS
	Progesterone-mediated oocyte maturation	0.20984	1	GNAI2
	Colorectal cancer	0.211864	1	HRAS
	IL-17 signaling pathway	0.211864	1	IL13
	Chemical carcinogenesis	0.213883	1	CYP2E1
	GnRH signaling pathway	0.213883	1	HRAS
	TGF-beta signaling pathway	0.213883	1	ACVR1
	Viral protein interaction with cytokine and cytokine receptor	0.215896	1	CCR5
	Circadian entrainment	0.219908	1	GNAI2
	Endocrine resistance	0.219908	1	HRAS
	Prostate cancer	0.221907	1	HRAS
	Bile secretion	0.227871	1	SLC22A7
	Choline metabolism in cancer	0.22985	1	HRAS
	Rheumatoid arthritis	0.22985	1	FLT1
	Glycerophospholipid metabolism	0.231823	1	PTDSS2
	NF-kappa B signaling pathway	0.235755	1	LCK
	Glutamatergic synapse	0.245497	1	GNAI2
	AGE-RAGE signaling pathway in diabetic complications	0.24936	1	HRAS
	C-type lectin receptor signaling pathway	0.251284	1	HRAS
	HIF-1 signaling pathway	0.253203	1	FLT1
	Leukocyte transendothelial migration	0.260831	1	GNAI2
	Chagas disease (American trypanosomiasis)	0.262726	1	GNAI2
	PI3K-Akt signaling pathway	0.272	2	HRAS|FLT1
	Neurotrophin signaling pathway	0.275858	1	HRAS
	Lysosome	0.277715	1	CLN5
	Carbon metabolism	0.279567	1	SHMT1
	Cell cycle	0.283258	1	HDAC1
	Dopaminergic synapse	0.288759	1	GNAI2
	Autophagy - animal	0.290583	1	HRAS
	FoxO signaling pathway	0.299637	1	HRAS
	Purine metabolism	0.305014	1	PDE4C
	Yersinia infection	0.305014	1	LCK
	Insulin signaling pathway	0.313886	1	HRAS
	Fluid shear stress and atherosclerosis	0.319155	1	ACVR1
	Oxidative phosphorylation	0.322646	1	PPA2
	Retrograde endocannabinoid signaling	0.324385	1	GNAI2
	Adrenergic signaling in cardiomyocytes	0.327849	1	GNAI2
	Apoptosis	0.327849	1	HRAS
	Breast cancer	0.329575	1	HRAS
	Parkinson disease	0.333013	1	GNAI2
	Hippo signaling pathway	0.334725	1	LLGL1
	mTOR signaling pathway	0.338138	1	HRAS
	Cushing syndrome	0.339837	1	GNAI2
	Gastric cancer	0.343223	1	HRAS
	Non-alcoholic fatty liver disease (NAFLD)	0.34491	1	CYP2E1
	Cellular senescence	0.35328	1	HRAS
	Hepatitis C	0.368081	1	HRAS
	Hepatitis B	0.376159	1	HRAS
	Hepatocellular carcinoma	0.377762	1	HRAS
	MicroRNAs in cancer	0.399787	1	HRAS
	Huntington disease	0.421044	1	HDAC1
	Proteoglycans in cancer	0.425501	1	HRAS
	Regulation of actin cytoskeleton	0.431392	1	HRAS
	Epstein-Barr virus infection	0.468257	1	HDAC1
	Ribosome	0.485797	1	UBA52
High and Low phenotype group of Gangba sheep	Oocyte meiosis	0.00228163	3	PPP2R5E|FBXW11|PPP2R5A
	Staphylococcus aureus infection	0.0106478	2	CATHL3|CATHL1B
	mRNA surveillance pathway	0.0192025	2	PPP2R5E|PPP2R5A
	Salivary secretion	0.0195604	2	CATHL3|CATHL1B
	AMPK signaling pathway	0.0293887	2	PPP2R5E|PPP2R5A
	Sphingolipid signaling pathway	0.0298156	2	PPP2R5E|PPP2R5A
	Dopaminergic synapse	0.0324285	2	PPP2R5E|PPP2R5A
	Apelin signaling pathway	0.0351283	2	ADCY10|PLAT
	Fatty acid biosynthesis	0.0412426	1	ACSL3
	Adrenergic signaling in cardiomyocytes	0.0427336	2	PPP2R5E|PPP2R5A
	Arginine biosynthesis	0.0432602	1	ARG1
	Hippo signaling pathway	0.0447233	2	FBXW11|CRB1
	Cellular senescence	0.0503678	2	HIPK1|FBXW11
	NOD-like receptor signaling pathway	0.0601212	2	CATHL3|CATHL1B
	Glycosphingolipid biosynthesis - lacto and neolacto series	0.0612327	1	B3GNT4
	Transcriptional misregulation in cancer	0.0612424	2	SS18|PLAT
	Circadian rhythm	0.0651813	1	FBXW11
	Tuberculosis	0.0746353	2	CATHL3|CATHL1B
	Linoleic acid metabolism	0.0749816	1	CYP2E1
	Apoptosis - multiple species	0.0788734	1	DIABLO
	Homologous recombination	0.0885327	1	RBBP8
	Fatty acid degradation	0.0961885	1	ACSL3
	Ferroptosis	0.0980925	1	ACSL3
	Arginine and proline metabolism	0.0980925	1	ARG1
	Thermogenesis	0.0992076	2	ACSL3|ADCY10
	Hedgehog signaling pathway	0.0999926	1	FBXW11
	Fatty acid metabolism	0.129865	1	ACSL3
	Steroid hormone biosynthesis	0.13718	1	CYP2E1
	Adipocytokine signaling pathway	0.144434	1	ACSL3
	Biosynthesis of amino acids	0.144434	1	ARG1
	Arachidonic acid metabolism	0.148039	1	CYP2E1
	Drug metabolism - cytochrome P450	0.148039	1	CYP2E1
	Metabolism of xenobiotics by cytochrome P450	0.156985	1	CYP2E1
	Peroxisome	0.165839	1	ACSL3
	PPAR signaling pathway	0.167599	1	ACSL3
	Complement and coagulation cascades	0.174602	1	PLAT
	Drug metabolism - other enzymes	0.174602	1	CYP2E1
	Chemical carcinogenesis	0.179816	1	CYP2E1
	Amoebiasis	0.184998	1	ARG1
	Circadian entrainment	0.184998	1	ADCY10
	Prostate cancer	0.186718	1	PLAT
	Human papillomavirus infection	0.188754	2	PPP2R5E|PPP2R5A
	PI3K-Akt signaling pathway	0.205559	2	PPP2R5E|PPP2R5A
	Metabolic pathways	0.223838	5	B3GNT4|ARG1|ADCY10|CYP2E1|ACSL3
	Purine metabolism	0.258974	1	ADCY10
	Signaling pathways regulating pluripotency of stem cells	0.262104	1	OTX1
	Ubiquitin mediated proteolysis	0.271417	1	FBXW11
	Fluid shear stress and atherosclerosis	0.271417	1	PLAT
	Apoptosis	0.279089	1	DIABLO
	mTOR signaling pathway	0.288191	1	FNIP1
	Non-alcoholic fatty liver disease (NAFLD)	0.294196	1	CYP2E1
	Wnt signaling pathway	0.300151	1	FBXW11
	Tight junction	0.319167	1	RAPGEF6
	Axon guidance	0.333449	1	ABLIM3
	MicroRNAs in cancer	0.34327	1	MIR181A-2
	Rap1 signaling pathway	0.366535	1	RAPGEF6
	cAMP signaling pathway	0.401831	1	ADCY10
	Ras signaling pathway	0.401831	1	RASA3
	Human immunodeficiency virus 1 infection	0.410662	1	FBXW11
	Endocytosis	0.435193	1	RAB11FIP2
